# Supplementary material for: Predicting expression: the complementary power of histone modification and transcription factor binding data
Source: Epigenetics Chromatin. 2014 Nov 24;7:36. doi: 10.1186/1756-8935-7-36 (PMC4258808; doi:10.1186/1756-8935-7-36)
Supplement: Supplementary file 1 — Additional file 1: Figure S1: Relationship between actual genome-wide mESC mRNA transcript abundance (RPKM-normalised RNA-sequencing) versus transcript abundance predicted from ChIP-seq (TF binding and HM) and DNase data. Two regression algorithms were considered: log-linear regression, for (a) TF, (b) HM+DNase and (c) TF+HM+DNase; and support vector regression, for (d) TF, (e) HM+DNase and (f) TF+HM+DNase. ChIP-seq, chromatin immunoprecipitation sequencing; HM, histone modification; mESC, mouse embryonic stem cell; TF, transcription factor. (ZIP 11 MB) [file 13072_2014_340_MOESM1_ESM.zip]

Archive with 1 entries (1 files):
- Additional File 1.eps
