# Supplementary material for: Predicting expression: the complementary power of histone modification and transcription factor binding data
Source: Epigenetics Chromatin. 2014 Nov 24;7:36. doi: 10.1186/1756-8935-7-36 (PMC4258808; doi:10.1186/1756-8935-7-36)
Supplement: Supplementary file 3 — Additional file 3: Table S1: List of 25 mESC biological processes found to exhibit a statistically significant TF-to-HM+DNase adjusted R 2 ratio (demonstrating that TF binding is more predictive of mESC mRNA transcript abundance than HMs and DNase for the markers considered in this study, Benjamini–Hochberg-corrected P < 0.05 [43]). (CSV 1 KB) [file 13072_2014_340_MOESM3_ESM.csv]

go_id	num_genes	tf_hm_ratio	go_name
GO:0008033	75	4.53441	tRNA processing
GO:0050911	840	3.643828	detection of chemical stimulus involved in sensory perception of smell
GO:0006399	118	3.314158	tRNA metabolic process
GO:0031570	83	2.417854	DNA integrity checkpoint
GO:0034470	194	2.348081	ncRNA processing
GO:0000077	76	2.190365	DNA damage checkpoint
GO:0006364	101	2.138831	rRNA processing
GO:0000075	134	1.986892	cell cycle checkpoint
GO:0001824	71	1.985597	blastocyst development
GO:1901988	157	1.902446	negative regulation of cell cycle phase transition
GO:0006261	83	1.807313	DNA-dependent DNA replication
GO:1901991	102	1.804769	negative regulation of mitotic cell cycle phase transition
GO:0042254	149	1.755864	ribosome biogenesis
GO:0006302	105	1.712347	double-strand break repair
GO:0016072	106	1.65688	rRNA metabolic process
GO:1901987	212	1.464303	regulation of cell cycle phase transition
GO:0010948	193	1.41557	negative regulation of cell cycle process
GO:0022403	143	1.378982	cell cycle phase
GO:0042742	143	1.342845	defense response to bacterium
GO:0051329	134	1.341116	interphase of mitotic cell cycle
GO:1901990	163	1.31833	regulation of mitotic cell cycle phase transition
GO:0044772	236	1.29059	mitotic cell cycle phase transition
GO:0008380	238	1.272918	RNA splicing
GO:0044770	282	1.269033	cell cycle phase transition
GO:0006281	335	1.254126	DNA repair
