# Supplementary material for: Predicting expression: the complementary power of histone modification and transcription factor binding data
Source: Epigenetics Chromatin. 2014 Nov 24;7:36. doi: 10.1186/1756-8935-7-36 (PMC4258808; doi:10.1186/1756-8935-7-36)
Supplement: Supplementary file 4 — Additional file 4: Table S2: List of 523 mESC biological processes found to exhibit a statistically significant HM+DNase-to-TF adjusted R 2 ratio (i.e., demonstrating that HMs and DNase are more predictive of mESC mRNA transcript abundance than TF binding for the markers considered in this study, Benjamini–Hochberg-corrected P < 0.05 [43]). (CSV 30 KB) [file 13072_2014_340_MOESM4_ESM.csv]

go_id	num_genes	tf_hm_ratio	go_name
GO:0031123	53	-0.171554	RNA 3'-end processing
GO:0018958	72	0.224637	phenol-containing compound metabolic process
GO:0021954	60	0.278779	central nervous system neuron development
GO:0007218	98	0.378041	neuropeptide signaling pathway
GO:0050764	50	0.385788	regulation of phagocytosis
GO:0009593	895	0.399317	detection of chemical stimulus
GO:0030816	61	0.450715	positive regulation of cAMP metabolic process
GO:0048814	52	0.453909	regulation of dendrite morphogenesis
GO:0007200	55	0.461086	phospholipase C-activating G-protein coupled receptor signaling pathway
GO:0006909	96	0.466709	phagocytosis
GO:0048813	81	0.468561	dendrite morphogenesis
GO:0000910	93	0.481872	cytokinesis
GO:0007608	867	0.489062	sensory perception of smell
GO:0007051	68	0.500959	spindle organization
GO:0030819	59	0.50147	positive regulation of cAMP biosynthetic process
GO:0046058	102	0.506839	cAMP metabolic process
GO:0017157	91	0.518495	regulation of exocytosis
GO:0002028	50	0.540073	regulation of sodium ion transport
GO:0032088	55	0.543032	negative regulation of NF-kappaB transcription factor activity
GO:0050806	68	0.546764	positive regulation of synaptic transmission
GO:0050807	57	0.551189	regulation of synapse organization
GO:1901568	62	0.555568	fatty acid derivative metabolic process
GO:0006690	62	0.555568	icosanoid metabolic process
GO:0006171	84	0.557462	cAMP biosynthetic process
GO:0015908	59	0.567394	fatty acid transport
GO:0009582	93	0.569844	detection of abiotic stimulus
GO:0070167	63	0.570062	regulation of biomineral tissue development
GO:0051971	72	0.572188	positive regulation of transmission of nerve impulse
GO:0030814	87	0.576727	regulation of cAMP metabolic process
GO:0002027	62	0.577138	regulation of heart rate
GO:0009187	141	0.577471	cyclic nucleotide metabolic process
GO:0043507	53	0.579073	positive regulation of JUN kinase activity
GO:0033559	64	0.582105	unsaturated fatty acid metabolic process
GO:0048489	68	0.583823	synaptic vesicle transport
GO:0097480	68	0.583823	establishment of synaptic vesicle localization
GO:0050803	61	0.58972	regulation of synapse structure and activity
GO:0008217	150	0.5898	regulation of blood pressure
GO:0045766	92	0.590387	positive regulation of angiogenesis
GO:0050728	78	0.591109	negative regulation of inflammatory response
GO:0031398	64	0.596472	positive regulation of protein ubiquitination
GO:0030810	71	0.599981	positive regulation of nucleotide biosynthetic process
GO:1900373	71	0.599981	positive regulation of purine nucleotide biosynthetic process
GO:0030801	72	0.60013	positive regulation of cyclic nucleotide metabolic process
GO:0071621	66	0.605521	granulocyte chemotaxis
GO:0002274	120	0.605955	myeloid leukocyte activation
GO:0046620	70	0.607415	regulation of organ growth
GO:0016358	142	0.60804	dendrite development
GO:0007586	77	0.608927	digestion
GO:0030799	109	0.612558	regulation of cyclic nucleotide metabolic process
GO:0001952	59	0.613018	regulation of cell-matrix adhesion
GO:0048741	95	0.613877	skeletal muscle fiber development
GO:0048520	99	0.614963	positive regulation of behavior
GO:0007188	101	0.616926	adenylate cyclase-modulating G-protein coupled receptor signaling pathway
GO:0009190	113	0.617438	cyclic nucleotide biosynthetic process
GO:0007631	97	0.617661	feeding behavior
GO:0007613	83	0.618038	memory
GO:0045981	77	0.619135	positive regulation of nucleotide metabolic process
GO:1900544	77	0.619135	positive regulation of purine nucleotide metabolic process
GO:0007405	50	0.619945	neuroblast proliferation
GO:0009581	107	0.620547	detection of external stimulus
GO:0050810	57	0.621148	regulation of steroid biosynthetic process
GO:0030817	81	0.62356	regulation of cAMP biosynthetic process
GO:0050921	82	0.624058	positive regulation of chemotaxis
GO:0007033	59	0.624258	vacuole organization
GO:0007187	110	0.624616	G-protein coupled receptor signaling pathway coupled to cyclic nucleotide second messenger
GO:0097479	71	0.624918	synaptic vesicle localization
GO:0043506	63	0.624968	regulation of JUN kinase activity
GO:0030804	68	0.62498	positive regulation of cyclic nucleotide biosynthetic process
GO:0048167	106	0.625141	regulation of synaptic plasticity
GO:0060419	58	0.625492	heart growth
GO:0032649	65	0.626136	regulation of interferon-gamma production
GO:0007626	180	0.630297	locomotory behavior
GO:0051048	143	0.631221	negative regulation of secretion
GO:0030808	102	0.633537	regulation of nucleotide biosynthetic process
GO:0032102	137	0.63392	negative regulation of response to external stimulus
GO:0052652	112	0.634081	cyclic purine nucleotide metabolic process
GO:0021953	152	0.634566	central nervous system neuron differentiation
GO:1900371	101	0.635012	regulation of purine nucleotide biosynthetic process
GO:0009612	79	0.63606	response to mechanical stimulus
GO:0015758	88	0.636287	glucose transport
GO:0030500	59	0.637142	regulation of bone mineralization
GO:0031646	78	0.637467	positive regulation of neurological system process
GO:0050920	110	0.638269	regulation of chemotaxis
GO:0007416	63	0.638712	synapse assembly
GO:0016050	94	0.639145	vesicle organization
GO:0048644	69	0.639521	muscle organ morphogenesis
GO:0008645	89	0.64323	hexose transport
GO:0055017	52	0.645185	cardiac muscle tissue growth
GO:0008016	121	0.645425	regulation of heart contraction
GO:0010463	50	0.645929	mesenchymal cell proliferation
GO:0017156	51	0.645947	calcium ion-dependent exocytosis
GO:0046683	67	0.648792	response to organophosphorus
GO:0048747	111	0.651131	muscle fiber development
GO:0030282	85	0.65203	bone mineralization
GO:0015749	91	0.653538	monosaccharide transport
GO:0030593	53	0.653578	neutrophil chemotaxis
GO:0008643	116	0.65516	carbohydrate transport
GO:0021549	63	0.656832	cerebellum development
GO:0002526	91	0.657577	acute inflammatory response
GO:0001892	96	0.658958	embryonic placenta development
GO:0051289	59	0.659617	protein homotetramerization
GO:0007215	54	0.659729	glutamate receptor signaling pathway
GO:0051897	63	0.660095	positive regulation of protein kinase B signaling cascade
GO:0007606	939	0.660928	sensory perception of chemical stimulus
GO:0001764	114	0.661223	neuron migration
GO:0031348	101	0.661684	negative regulation of defense response
GO:0046632	72	0.662266	alpha-beta T cell differentiation
GO:0008344	90	0.663841	adult locomotory behavior
GO:0030595	118	0.664671	leukocyte chemotaxis
GO:0072089	121	0.666762	stem cell proliferation
GO:0051650	88	0.668077	establishment of vesicle localization
GO:0007623	79	0.669292	circadian rhythm
GO:0048639	54	0.670608	positive regulation of developmental growth
GO:0006942	56	0.670775	regulation of striated muscle contraction
GO:0014074	78	0.671313	response to purine-containing compound
GO:0050804	215	0.673527	regulation of synaptic transmission
GO:0030802	98	0.674276	regulation of cyclic nucleotide biosynthetic process
GO:0007268	460	0.674342	synaptic transmission
GO:0060047	143	0.674739	heart contraction
GO:0050886	71	0.675868	endocrine process
GO:0003013	336	0.676014	circulatory system process
GO:0003015	144	0.676614	heart process
GO:0006959	79	0.677485	humoral immune response
GO:0008015	334	0.679693	blood circulation
GO:0002685	94	0.680256	regulation of leukocyte migration
GO:0019233	101	0.680437	sensory perception of pain
GO:0050773	81	0.68113	regulation of dendrite development
GO:0031396	111	0.681421	regulation of protein ubiquitination
GO:0035265	99	0.682855	organ growth
GO:0043279	68	0.6849	response to alkaloid
GO:0043409	106	0.685953	negative regulation of MAPK cascade
GO:0043271	71	0.687774	negative regulation of ion transport
GO:0048706	120	0.688331	embryonic skeletal system development
GO:0044070	69	0.688676	regulation of anion transport
GO:0050795	164	0.690004	regulation of behavior
GO:0045860	312	0.690349	positive regulation of protein kinase activity
GO:0035150	135	0.690366	regulation of tube size
GO:0051017	82	0.691378	actin filament bundle assembly
GO:0061572	82	0.691378	actin filament bundle organization
GO:0055002	155	0.691881	striated muscle cell development
GO:0050880	134	0.692168	regulation of blood vessel size
GO:0051153	80	0.692382	regulation of striated muscle cell differentiation
GO:0045765	160	0.693924	regulation of angiogenesis
GO:0006939	82	0.694053	smooth muscle contraction
GO:0007219	104	0.694256	Notch signaling pathway
GO:0031644	260	0.694629	regulation of neurological system process
GO:0044708	392	0.694942	single-organism behavior
GO:0003018	150	0.697894	vascular process in circulatory system
GO:0055001	166	0.698007	muscle cell development
GO:0045785	135	0.698242	positive regulation of cell adhesion
GO:0007204	180	0.698591	elevation of cytosolic calcium ion concentration
GO:0007267	732	0.699031	cell-cell signaling
GO:0006887	198	0.699818	exocytosis
GO:0032368	69	0.700183	regulation of lipid transport
GO:0051969	241	0.700475	regulation of transmission of nerve impulse
GO:0045165	228	0.702435	cell fate commitment
GO:0019226	560	0.702701	transmission of nerve impulse
GO:0050900	178	0.703107	leukocyte migration
GO:0022037	76	0.704876	metencephalon development
GO:0071222	83	0.705172	cellular response to lipopolysaccharide
GO:0035637	586	0.706815	multicellular organismal signaling
GO:0048704	91	0.707235	embryonic skeletal system morphogenesis
GO:0051480	200	0.707942	cytosolic calcium ion homeostasis
GO:0045787	113	0.709425	positive regulation of cell cycle
GO:0007610	571	0.709494	behavior
GO:0001666	135	0.709687	response to hypoxia
GO:0033674	333	0.710214	positive regulation of kinase activity
GO:0042330	381	0.711283	taxis
GO:0006935	380	0.711381	chemotaxis
GO:0032496	149	0.711734	response to lipopolysaccharide
GO:1901342	175	0.712582	regulation of vasculature development
GO:0044057	505	0.713046	regulation of system process
GO:0071219	91	0.713166	cellular response to molecule of bacterial origin
GO:0030534	139	0.713839	adult behavior
GO:0050808	139	0.713928	synapse organization
GO:0030335	259	0.714588	positive regulation of cell migration
GO:0055123	104	0.71581	digestive system development
GO:0015698	108	0.716373	inorganic anion transport
GO:0040017	273	0.716613	positive regulation of locomotion
GO:0050727	192	0.717646	regulation of inflammatory response
GO:1902107	111	0.71811	positive regulation of leukocyte differentiation
GO:0050954	127	0.718577	sensory perception of mechanical stimulus
GO:0051224	105	0.721856	negative regulation of protein transport
GO:0071805	134	0.72302	potassium ion transmembrane transport
GO:0007519	214	0.723671	skeletal muscle tissue development
GO:0015849	218	0.723773	organic acid transport
GO:0071804	135	0.725001	cellular potassium ion transport
GO:0046890	111	0.725075	regulation of lipid biosynthetic process
GO:0051347	346	0.725077	positive regulation of transferase activity
GO:0036293	136	0.726622	response to decreased oxygen levels
GO:0046942	216	0.727762	carboxylic acid transport
GO:0007270	102	0.727806	neuron-neuron synaptic transmission
GO:2000027	152	0.728029	regulation of organ morphogenesis
GO:0061448	186	0.728351	connective tissue development
GO:0051272	271	0.729505	positive regulation of cellular component movement
GO:2000147	263	0.730063	positive regulation of cell motility
GO:0071902	199	0.73013	positive regulation of protein serine/threonine kinase activity
GO:0046879	212	0.732075	hormone secretion
GO:0031214	110	0.733704	biomineral tissue development
GO:0003012	232	0.734134	muscle system process
GO:0006936	192	0.734691	muscle contraction
GO:0007601	111	0.735879	visual perception
GO:0045834	104	0.735964	positive regulation of lipid metabolic process
GO:0043269	456	0.736465	regulation of ion transport
GO:0060041	105	0.736537	retina development in camera-type eye
GO:0035023	154	0.73698	regulation of Rho protein signal transduction
GO:0007411	155	0.737397	axon guidance
GO:0097485	155	0.737397	neuron projection guidance
GO:0007266	182	0.737664	Rho protein signal transduction
GO:0010927	154	0.738869	cellular component assembly involved in morphogenesis
GO:0060538	219	0.739111	skeletal muscle organ development
GO:0006836	122	0.739196	neurotransmitter transport
GO:0051216	153	0.739295	cartilage development
GO:0010810	110	0.739833	regulation of cell-substrate adhesion
GO:0002696	187	0.739911	positive regulation of leukocyte activation
GO:0006814	178	0.740054	sodium ion transport
GO:0051240	556	0.740633	positive regulation of multicellular organismal process
GO:0010741	155	0.741486	negative regulation of intracellular protein kinase cascade
GO:0070482	139	0.741704	response to oxygen levels
GO:0045859	491	0.74177	regulation of protein kinase activity
GO:0046578	288	0.744483	regulation of Ras protein signal transduction
GO:0050731	124	0.744863	positive regulation of peptidyl-tyrosine phosphorylation
GO:0048754	173	0.746399	branching morphogenesis of an epithelial tube
GO:0006813	177	0.746486	potassium ion transport
GO:0010817	345	0.74676	regulation of hormone levels
GO:1901069	388	0.748981	guanosine-containing compound catabolic process
GO:0006820	394	0.749193	anion transport
GO:0014706	355	0.74924	striated muscle tissue development
GO:0003001	283	0.749809	generation of a signal involved in cell-cell signaling
GO:0023061	283	0.749809	signal release
GO:0045597	530	0.749912	positive regulation of cell differentiation
GO:0032872	143	0.749986	regulation of stress-activated MAPK cascade
GO:0060326	152	0.750069	cell chemotaxis
GO:0021537	157	0.750753	telencephalon development
GO:0043161	176	0.75114	proteasomal ubiquitin-dependent protein catabolic process
GO:0050708	142	0.751402	regulation of protein secretion
GO:0034765	266	0.751447	regulation of ion transmembrane transport
GO:0019932	140	0.752341	second-messenger-mediated signaling
GO:0006954	407	0.75245	inflammatory response
GO:0043491	116	0.752695	protein kinase B signaling cascade
GO:0070302	144	0.752897	regulation of stress-activated protein kinase signaling cascade
GO:0009914	220	0.753117	hormone transport
GO:0051046	465	0.753421	regulation of secretion
GO:0018108	250	0.754027	peptidyl-tyrosine phosphorylation
GO:0090257	137	0.754127	regulation of muscle system process
GO:0018212	252	0.754258	peptidyl-tyrosine modification
GO:0006164	190	0.755375	purine nucleotide biosynthetic process
GO:0051403	166	0.75541	stress-activated MAPK cascade
GO:0009152	184	0.755757	purine ribonucleotide biosynthetic process
GO:0051348	177	0.756027	negative regulation of transferase activity
GO:0030036	400	0.75734	actin cytoskeleton organization
GO:0051094	742	0.75772	positive regulation of developmental process
GO:0051051	306	0.757938	negative regulation of transport
GO:0051056	311	0.758454	regulation of small GTPase mediated signal transduction
GO:0016337	318	0.759791	cell-cell adhesion
GO:0060537	370	0.75986	muscle tissue development
GO:0007265	351	0.760244	Ras protein signal transduction
GO:0050907	874	0.760839	detection of chemical stimulus involved in sensory perception
GO:0048667	385	0.761345	cell morphogenesis involved in neuron differentiation
GO:0006469	154	0.761517	negative regulation of protein kinase activity
GO:0033673	166	0.762944	negative regulation of kinase activity
GO:0010562	586	0.76345	positive regulation of phosphorus metabolic process
GO:0045937	586	0.76345	positive regulation of phosphate metabolic process
GO:0043549	527	0.763659	regulation of kinase activity
GO:0001763	215	0.763875	morphogenesis of a branching structure
GO:0040013	167	0.76432	negative regulation of locomotion
GO:0002694	301	0.764599	regulation of leukocyte activation
GO:0001934	490	0.765448	positive regulation of protein phosphorylation
GO:0015711	285	0.765952	organic anion transport
GO:0009306	178	0.766332	protein secretion
GO:0051924	147	0.766758	regulation of calcium ion transport
GO:0031346	177	0.766944	positive regulation of cell projection organization
GO:0051146	261	0.767316	striated muscle cell differentiation
GO:0071396	199	0.76771	cellular response to lipid
GO:0030900	264	0.767843	forebrain development
GO:0042327	506	0.768752	positive regulation of phosphorylation
GO:0007611	167	0.768851	learning or memory
GO:0032943	190	0.768928	mononuclear cell proliferation
GO:1901068	404	0.770086	guanosine-containing compound metabolic process
GO:0048812	397	0.771416	neuron projection morphogenesis
GO:0002237	168	0.772284	response to molecule of bacterial origin
GO:0002790	168	0.772978	peptide secretion
GO:0031098	171	0.773007	stress-activated protein kinase signaling cascade
GO:0072522	197	0.775428	purine-containing compound biosynthetic process
GO:2000146	148	0.775866	negative regulation of cell motility
GO:0007517	348	0.77646	muscle organ development
GO:0051338	550	0.776625	regulation of transferase activity
GO:0030029	451	0.777606	actin filament-based process
GO:0045944	758	0.778208	positive regulation of transcription from RNA polymerase II promoter
GO:0050730	170	0.779484	regulation of peptidyl-tyrosine phosphorylation
GO:0009260	191	0.780174	ribonucleotide biosynthetic process
GO:0032101	389	0.780521	regulation of response to external stimulus
GO:0046651	189	0.780809	lymphocyte proliferation
GO:0034762	275	0.781515	regulation of transmembrane transport
GO:0070661	198	0.781977	leukocyte proliferation
GO:0061138	204	0.782029	morphogenesis of a branching epithelium
GO:0050867	196	0.783257	positive regulation of cell activation
GO:0009605	919	0.784369	response to external stimulus
GO:0050906	918	0.785019	detection of stimulus involved in sensory perception
GO:0006184	384	0.785929	GTP catabolic process
GO:0006140	381	0.786191	regulation of nucleotide metabolic process
GO:0060627	241	0.787519	regulation of vesicle-mediated transport
GO:0045321	516	0.787845	leukocyte activation
GO:0009611	641	0.788127	response to wounding
GO:0006811	1152	0.788477	ion transport
GO:0001568	499	0.788892	blood vessel development
GO:0042886	196	0.788951	amide transport
GO:0032940	609	0.789	secretion by cell
GO:0007420	420	0.789331	brain development
GO:0071900	311	0.789948	regulation of protein serine/threonine kinase activity
GO:0050878	229	0.790154	regulation of body fluid levels
GO:0048568	402	0.790172	embryonic organ development
GO:0007264	523	0.791385	small GTPase mediated signal transduction
GO:0046903	700	0.79182	secretion
GO:0001525	348	0.79232	angiogenesis
GO:0007423	455	0.792671	sensory organ development
GO:0031347	322	0.793837	regulation of defense response
GO:0007409	319	0.794881	axonogenesis
GO:0042060	234	0.794973	wound healing
GO:0043085	752	0.795796	positive regulation of catalytic activity
GO:0071495	560	0.797068	cellular response to endogenous stimulus
GO:0015672	382	0.797353	monovalent inorganic cation transport
GO:0032870	272	0.797657	cellular response to hormone stimulus
GO:0048666	699	0.797701	neuron development
GO:0019220	1179	0.797958	regulation of phosphate metabolic process
GO:0051174	1184	0.798047	regulation of phosphorus metabolic process
GO:0043410	299	0.79812	positive regulation of MAPK cascade
GO:0046039	395	0.79857	GTP metabolic process
GO:0050865	326	0.799055	regulation of cell activation
GO:0051047	257	0.800171	positive regulation of secretion
GO:0000904	537	0.800542	cell morphogenesis involved in differentiation
GO:0061564	332	0.800841	axon development
GO:0001775	596	0.801282	cell activation
GO:0000165	500	0.801978	MAPK cascade
GO:0048514	434	0.803441	blood vessel morphogenesis
GO:0042391	303	0.803462	regulation of membrane potential
GO:0055085	846	0.803596	transmembrane transport
GO:1900542	376	0.80371	regulation of purine nucleotide metabolic process
GO:0001944	525	0.804573	vasculature development
GO:0001932	735	0.805047	regulation of protein phosphorylation
GO:0006816	278	0.806622	calcium ion transport
GO:0022604	310	0.806678	regulation of cell morphogenesis
GO:0009719	786	0.807147	response to endogenous stimulus
GO:0014070	406	0.807318	response to organic cyclic compound
GO:0034220	636	0.807415	ion transmembrane transport
GO:0010243	385	0.807494	response to organonitrogen compound
GO:0006511	323	0.808188	ubiquitin-dependent protein catabolic process
GO:0030334	439	0.80869	regulation of cell migration
GO:0042325	800	0.809326	regulation of phosphorylation
GO:0022603	632	0.809335	regulation of anatomical structure morphogenesis
GO:0043408	443	0.809793	regulation of MAPK cascade
GO:0051270	514	0.810917	regulation of cellular component movement
GO:0019941	328	0.810942	modification-dependent protein catabolic process
GO:0006152	547	0.811133	purine nucleoside catabolic process
GO:0046130	547	0.811133	purine ribonucleoside catabolic process
GO:0042454	551	0.811262	ribonucleoside catabolic process
GO:0040011	1045	0.811536	locomotion
GO:1901658	557	0.811845	glycosyl compound catabolic process
GO:0040012	492	0.81186	regulation of locomotion
GO:0009164	553	0.812663	nucleoside catabolic process
GO:0043632	331	0.81288	modification-dependent macromolecule catabolic process
GO:0007010	759	0.812888	cytoskeleton organization
GO:0061061	466	0.81327	muscle structure development
GO:0042692	328	0.813526	muscle cell differentiation
GO:0031175	588	0.813992	neuron projection development
GO:1901136	626	0.815784	carbohydrate derivative catabolic process
GO:0031329	485	0.81614	regulation of cellular catabolic process
GO:2001233	293	0.816624	regulation of apoptotic signaling pathway
GO:0016477	808	0.816727	cell migration
GO:0097285	376	0.817065	cell-type specific apoptotic process
GO:0031344	313	0.817345	regulation of cell projection organization
GO:0048562	271	0.817752	embryonic organ morphogenesis
GO:0003008	2203	0.818441	system process
GO:0022610	804	0.819205	biological adhesion
GO:1901615	348	0.819611	organic hydroxy compound metabolic process
GO:0070848	312	0.819755	response to growth factor stimulus
GO:0031401	592	0.820385	positive regulation of protein modification process
GO:0030001	632	0.821222	metal ion transport
GO:0051239	1931	0.821228	regulation of multicellular organismal process
GO:2000026	1220	0.821561	regulation of multicellular organismal development
GO:0009261	560	0.821941	ribonucleotide catabolic process
GO:0009154	560	0.821941	purine ribonucleotide catabolic process
GO:0045664	388	0.822044	regulation of neuron differentiation
GO:0030182	908	0.822606	neuron differentiation
GO:0051173	1205	0.823167	positive regulation of nitrogen compound metabolic process
GO:0007155	798	0.823251	cell adhesion
GO:0009887	765	0.823444	organ morphogenesis
GO:0051707	455	0.823449	response to other organism
GO:0006195	583	0.825021	purine nucleotide catabolic process
GO:0045893	1028	0.825891	positive regulation of transcription DNA-dependent
GO:0007169	374	0.826186	transmembrane receptor protein tyrosine kinase signaling pathway
GO:0009891	1287	0.826779	positive regulation of biosynthetic process
GO:0042278	635	0.827194	purine nucleoside metabolic process
GO:0031328	1261	0.828233	positive regulation of cellular biosynthetic process
GO:0010628	1123	0.82865	positive regulation of gene expression
GO:0051049	1149	0.828707	regulation of transport
GO:0048513	2273	0.829217	organ development
GO:2000145	457	0.829281	regulation of cell motility
GO:0072523	589	0.829519	purine-containing compound catabolic process
GO:0046128	631	0.829673	purine ribonucleoside metabolic process
GO:0006928	1149	0.830108	cellular component movement
GO:0006952	793	0.830309	defense response
GO:0009166	599	0.830898	nucleotide catabolic process
GO:0045935	1181	0.831164	positive regulation of nucleobase-containing compound metabolic process
GO:1901292	609	0.831979	nucleoside phosphate catabolic process
GO:0010557	1175	0.832391	positive regulation of macromolecule biosynthetic process
GO:0032989	882	0.832456	cellular component morphogenesis
GO:0051254	1054	0.833303	positive regulation of RNA metabolic process
GO:0006812	807	0.833448	cation transport
GO:0009203	538	0.834196	ribonucleoside triphosphate catabolic process
GO:0031325	1773	0.834198	positive regulation of cellular metabolic process
GO:0048699	1006	0.834855	generation of neurons
GO:0001816	417	0.834866	cytokine production
GO:0006163	775	0.834866	purine nucleotide metabolic process
GO:0007600	1246	0.834955	sensory perception
GO:0009207	537	0.835031	purine ribonucleoside triphosphate catabolic process
GO:0009119	645	0.835176	ribonucleoside metabolic process
GO:0009607	479	0.835228	response to biotic stimulus
GO:0009150	745	0.83528	purine ribonucleotide metabolic process
GO:0051960	532	0.835783	regulation of nervous system development
GO:0072521	814	0.836393	purine-containing compound metabolic process
GO:0032879	1559	0.836451	regulation of localization
GO:0048870	875	0.836465	cell motility
GO:0051674	875	0.836465	localization of cell
GO:0046649	430	0.836634	lymphocyte activation
GO:0009146	539	0.836798	purine nucleoside triphosphate catabolic process
GO:0002376	1346	0.836846	immune system process
GO:0007417	552	0.836958	central nervous system development
GO:0060284	600	0.837343	regulation of cell development
GO:0044093	946	0.837696	positive regulation of molecular function
GO:0006955	685	0.83853	immune response
GO:0007167	595	0.838645	enzyme linked receptor protein signaling pathway
GO:0009893	1892	0.838759	positive regulation of metabolic process
GO:0009259	753	0.839794	ribonucleotide metabolic process
GO:0050767	474	0.839891	regulation of neurogenesis
GO:0051093	563	0.839924	negative regulation of developmental process
GO:0048731	3076	0.840004	system development
GO:0048468	1469	0.840517	cell development
GO:0050793	1529	0.840736	regulation of developmental process
GO:0051130	584	0.840743	positive regulation of cellular component organization
GO:0060341	724	0.840831	regulation of cellular localization
GO:0009653	1906	0.841394	anatomical structure morphogenesis
GO:0050877	1831	0.841584	neurological system process
GO:0019693	757	0.842598	ribose phosphate metabolic process
GO:0032270	679	0.843346	positive regulation of cellular protein metabolic process
GO:0009143	545	0.844151	nucleoside triphosphate catabolic process
GO:1901565	750	0.844307	organonitrogen compound catabolic process
GO:0007399	1455	0.844726	nervous system development
GO:0045595	1088	0.845192	regulation of cell differentiation
GO:0022008	1067	0.845401	neurogenesis
GO:0046434	657	0.845658	organophosphate catabolic process
GO:0007186	1596	0.846816	G-protein coupled receptor signaling pathway
GO:0010604	1746	0.846845	positive regulation of macromolecule metabolic process
GO:0009116	677	0.846886	nucleoside metabolic process
GO:0007275	3559	0.847338	multicellular organismal development
GO:0048646	830	0.847472	anatomical structure formation involved in morphogenesis
GO:0050790	1437	0.848752	regulation of catalytic activity
GO:0009199	582	0.849873	ribonucleoside triphosphate metabolic process
GO:0031399	900	0.8499	regulation of protein modification process
GO:0044765	2563	0.850286	single-organism transport
GO:0023051	2039	0.851144	regulation of signaling
GO:1901657	688	0.851561	glycosyl compound metabolic process
GO:0071310	1028	0.852143	cellular response to organic substance
GO:0009144	584	0.852954	purine nucleoside triphosphate metabolic process
GO:0010646	2041	0.853431	regulation of cell communication
GO:0002682	730	0.854907	regulation of immune system process
GO:0009888	1384	0.855647	tissue development
GO:0051247	764	0.855787	positive regulation of protein metabolic process
GO:0006357	1265	0.856403	regulation of transcription from RNA polymerase II promoter
GO:1901700	750	0.856757	response to oxygen-containing compound
GO:0006366	1312	0.856843	transcription from RNA polymerase II promoter
GO:0065008	2249	0.857129	regulation of biological quality
GO:0000902	821	0.857181	cell morphogenesis
GO:0072358	767	0.857214	cardiovascular system development
GO:0072359	767	0.857214	circulatory system development
GO:0048856	3591	0.857657	anatomical structure development
GO:0030154	2580	0.85886	cell differentiation
GO:0032502	4008	0.859033	developmental process
GO:0044767	3314	0.85964	single-organism developmental process
GO:0044707	5439	0.859699	single-multicellular organism process
GO:0006629	944	0.86189	lipid metabolic process
GO:0048518	3389	0.862369	positive regulation of biological process
GO:0048522	3012	0.862652	positive regulation of cellular process
GO:1901135	1203	0.864792	carbohydrate derivative metabolic process
GO:0032501	5568	0.86592	multicellular organismal process
GO:0070887	1295	0.865946	cellular response to chemical stimulus
GO:0048869	2760	0.866927	cellular developmental process
GO:0042127	1100	0.867781	regulation of cell proliferation
GO:0008283	1352	0.868284	cell proliferation
GO:0048585	862	0.869027	negative regulation of response to stimulus
GO:0010648	744	0.869512	negative regulation of cell communication
GO:0019637	1174	0.869539	organophosphate metabolic process
GO:0009966	1799	0.869691	regulation of signal transduction
GO:0007243	832	0.870394	intracellular protein kinase cascade
GO:0048583	2266	0.872691	regulation of response to stimulus
GO:0006810	3259	0.873238	transport
GO:0023056	906	0.873399	positive regulation of signaling
GO:0010033	1505	0.874661	response to organic substance
GO:0051234	3320	0.875032	establishment of localization
GO:0010647	909	0.875478	positive regulation of cell communication
GO:0032268	1154	0.878698	regulation of cellular protein metabolic process
GO:0006468	1149	0.881392	protein phosphorylation
GO:0035556	1762	0.88166	intracellular signal transduction
GO:0065009	1801	0.881713	regulation of molecular function
GO:0006793	2557	0.881947	phosphorus metabolic process
GO:0007166	2967	0.883988	cell surface receptor signaling pathway
GO:1901564	1491	0.884392	organonitrogen compound metabolic process
GO:0051179	4084	0.884662	localization
GO:0016310	1407	0.885393	phosphorylation
GO:0006796	2514	0.88656	phosphate-containing compound metabolic process
GO:0023052	4834	0.889382	signaling
GO:0044700	4834	0.889382	single organism signaling
GO:0044281	1889	0.890859	small molecule metabolic process
GO:0007154	4933	0.894307	cell communication
GO:0007165	4481	0.898759	signal transduction
GO:0044710	2753	0.901483	single-organism metabolic process
GO:0042221	2976	0.903268	response to chemical stimulus
GO:0031323	3869	0.90407	regulation of cellular metabolic process
GO:0080090	3837	0.905747	regulation of primary metabolic process
GO:0050896	6392	0.909754	response to stimulus
GO:0065007	8661	0.918696	biological regulation
GO:0050789	8305	0.92089	regulation of biological process
GO:0050794	7809	0.920893	regulation of cellular process
