# Supplementary material for: Predicting expression: the complementary power of histone modification and transcription factor binding data
Source: Epigenetics Chromatin. 2014 Nov 24;7:36. doi: 10.1186/1756-8935-7-36 (PMC4258808; doi:10.1186/1756-8935-7-36)
Supplement: Supplementary file 5 — Additional file 5: Table S3: TF and HM+DNase model performance for each of the 1,880 mESC biological processes considered. (CSV 125 KB) [file 13072_2014_340_MOESM5_ESM.csv]

go_id	num_genes	tf_r2	hm_r2	go_name
GO:0030850	50	0.373079	0.463958	prostate gland development
GO:1901616	50	0.745413	0.691633	organic hydroxy compound catabolic process
GO:0033692	50	0.359821	0.387782	cellular polysaccharide biosynthetic process
GO:0031279	50	0.594656	0.511841	regulation of cyclase activity
GO:0042440	50	0.569723	0.630729	pigment metabolic process
GO:0045670	50	0.530667	0.567426	regulation of osteoclast differentiation
GO:0050672	50	0.685184	0.517179	negative regulation of lymphocyte proliferation
GO:0002690	50	0.404129	0.534198	positive regulation of leukocyte chemotaxis
GO:0032024	50	0.509617	0.583032	positive regulation of insulin secretion
GO:0034109	50	0.425793	0.505892	homotypic cell-cell adhesion
GO:0021885	50	0.414974	0.575249	forebrain cell migration
GO:0046330	50	0.565022	0.602356	positive regulation of JNK cascade
GO:1901880	50	0.462663	0.435209	negative regulation of protein depolymerization
GO:0021515	50	0.622877	0.457003	cell differentiation in spinal cord
GO:0007405	50	0.378975	0.611304	neuroblast proliferation
GO:0048742	50	0.424082	0.610897	regulation of skeletal muscle fiber development
GO:0035019	50	0.633325	0.79016	somatic stem cell maintenance
GO:0046823	50	0.401001	0.427488	negative regulation of nucleocytoplasmic transport
GO:0071326	50	0.644538	0.79857	cellular response to monosaccharide stimulus
GO:0071331	50	0.644538	0.79857	cellular response to hexose stimulus
GO:0001938	50	0.626108	0.570565	positive regulation of endothelial cell proliferation
GO:0032945	50	0.685184	0.517179	negative regulation of mononuclear cell proliferation
GO:0050764	50	0.269809	0.699372	regulation of phagocytosis
GO:0043500	50	0.627793	0.805497	muscle adaptation
GO:0048844	50	0.569439	0.673053	artery morphogenesis
GO:0060322	50	0.576007	0.519348	head development
GO:0010463	50	0.44783	0.693311	mesenchymal cell proliferation
GO:0002028	50	0.337638	0.625171	regulation of sodium ion transport
GO:0051588	50	0.510367	0.466538	regulation of neurotransmitter transport
GO:0051937	50	0.470225	0.62869	catecholamine transport
GO:0045740	51	0.70102	0.664618	positive regulation of DNA replication
GO:0009064	51	0.660643	0.705437	glutamine family amino acid metabolic process
GO:0048002	51	0.538453	0.550313	antigen processing and presentation of peptide antigen
GO:0035710	51	0.450631	0.598022	CD4-positive, alpha-beta T cell activation
GO:0000086	51	0.580445	0.531102	G2/M transition of mitotic cell cycle
GO:0046427	51	0.401143	0.466941	positive regulation of JAK-STAT cascade
GO:0030330	51	0.453136	0.626494	DNA damage response, signal transduction by p53 class mediator
GO:2001243	51	0.516834	0.416723	negative regulation of intrinsic apoptotic signaling pathway
GO:0017156	51	0.471384	0.729757	calcium ion-dependent exocytosis
GO:0046530	51	0.65875	0.587878	photoreceptor cell differentiation
GO:0014032	51	0.479533	0.466812	neural crest cell development
GO:0001947	51	0.455424	0.476722	heart looping
GO:0048546	51	0.528159	0.620635	digestive tract morphogenesis
GO:0019915	51	0.686451	0.595223	lipid storage
GO:0042632	51	0.575626	0.638838	cholesterol homeostasis
GO:0010506	52	0.418602	0.517599	regulation of autophagy
GO:0046364	52	0.640952	0.726881	monosaccharide biosynthetic process
GO:0031047	52	0.708256	0.571513	gene silencing by RNA
GO:0001676	52	0.554974	0.558978	long-chain fatty acid metabolic process
GO:0007260	52	0.392873	0.438115	tyrosine phosphorylation of STAT protein
GO:0055017	52	0.453617	0.703081	cardiac muscle tissue growth
GO:0014812	52	0.430427	0.47899	muscle cell migration
GO:0031110	52	0.54028	0.674043	regulation of microtubule polymerization or depolymerization
GO:0043149	52	0.611663	0.586867	stress fiber assembly
GO:0043525	52	0.552785	0.668231	positive regulation of neuron apoptotic process
GO:0043242	52	0.426578	0.46965	negative regulation of protein complex disassembly
GO:0048814	52	0.277823	0.612067	regulation of dendrite morphogenesis
GO:0060113	52	0.552497	0.590702	inner ear receptor cell differentiation
GO:0051145	52	0.578067	0.577191	smooth muscle cell differentiation
GO:0070664	52	0.638459	0.507286	negative regulation of leukocyte proliferation
GO:0060759	52	0.578981	0.629597	regulation of response to cytokine stimulus
GO:0006885	52	0.654683	0.604477	regulation of pH
GO:0055092	52	0.599635	0.644089	sterol homeostasis
GO:0006334	53	0.495325	0.594921	nucleosome assembly
GO:0031123	53	-0.02424	0.141297	RNA 3'-end processing
GO:0009451	53	0.702076	0.681263	RNA modification
GO:0006672	53	0.531776	0.562341	ceramide metabolic process
GO:0006096	53	0.727967	0.730721	glycolysis
GO:0045833	53	0.488306	0.612437	negative regulation of lipid metabolic process
GO:0033138	53	0.525592	0.618838	positive regulation of peptidyl-serine phosphorylation
GO:0043507	53	0.296716	0.512398	positive regulation of JUN kinase activity
GO:0051339	53	0.568986	0.458273	regulation of lyase activity
GO:0051341	53	0.609634	0.765767	regulation of oxidoreductase activity
GO:0030593	53	0.377268	0.577235	neutrophil chemotaxis
GO:0046888	53	0.51355	0.722685	negative regulation of hormone secretion
GO:0007030	53	0.633876	0.423201	Golgi organization
GO:0045446	53	0.535281	0.571821	endothelial cell differentiation
GO:0032642	53	0.550776	0.7792	regulation of chemokine production
GO:0061371	53	0.374374	0.345621	determination of heart left/right asymmetry
GO:0051701	53	0.618535	0.740844	interaction with host
GO:0044704	54	0.580018	0.420949	single-organism reproductive behavior
GO:0006497	54	0.473494	0.361512	protein lipidation
GO:0010923	54	0.676214	0.674401	negative regulation of phosphatase activity
GO:0030888	54	0.520549	0.617409	regulation of B cell proliferation
GO:0048639	54	0.504101	0.751707	positive regulation of developmental growth
GO:0048284	54	0.384474	0.464228	organelle fusion
GO:0007215	54	0.369941	0.560747	glutamate receptor signaling pathway
GO:0008625	54	0.385631	0.517831	extrinsic apoptotic signaling pathway via death domain receptors
GO:0043401	54	0.455695	0.453626	steroid hormone mediated signaling pathway
GO:0045669	54	0.60964	0.674707	positive regulation of osteoblast differentiation
GO:0045685	54	0.491001	0.485582	regulation of glial cell differentiation
GO:0021872	54	0.487324	0.684284	forebrain generation of neurons
GO:0071248	54	0.635874	0.658983	cellular response to metal ion
GO:0071322	54	0.628775	0.79788	cellular response to carbohydrate stimulus
GO:0007422	54	0.524631	0.639761	peripheral nervous system development
GO:0046323	54	0.430042	0.532546	glucose import
GO:0001541	55	0.64928	0.458537	ovarian follicle development
GO:0032088	55	0.302782	0.557577	negative regulation of NF-kappaB transcription factor activity
GO:0009127	55	0.494441	0.552561	purine nucleoside monophosphate biosynthetic process
GO:0009168	55	0.494441	0.552561	purine ribonucleoside monophosphate biosynthetic process
GO:0046496	55	0.650552	0.686431	nicotinamide nucleotide metabolic process
GO:0006661	55	0.534266	0.52533	phosphatidylinositol biosynthetic process
GO:0000271	55	0.37358	0.400775	polysaccharide biosynthetic process
GO:0006029	55	0.523578	0.528142	proteoglycan metabolic process
GO:0007173	55	0.44019	0.639957	epidermal growth factor receptor signaling pathway
GO:0007200	55	0.283606	0.615082	phospholipase C-activating G-protein coupled receptor signaling pathway
GO:2001238	55	0.515456	0.603307	positive regulation of extrinsic apoptotic signaling pathway
GO:0030193	55	0.469203	0.516097	regulation of blood coagulation
GO:1900046	55	0.469203	0.516097	regulation of hemostasis
GO:0015748	55	0.536693	0.514298	organophosphate ester transport
GO:0032526	55	0.626761	0.603863	response to retinoic acid
GO:0050684	56	0.609983	0.504032	regulation of mRNA processing
GO:0019362	56	0.64881	0.699029	pyridine nucleotide metabolic process
GO:0046889	56	0.344237	0.474016	positive regulation of lipid biosynthetic process
GO:0043407	56	0.589464	0.575091	negative regulation of MAP kinase activity
GO:0006476	56	0.621414	0.403334	protein deacetylation
GO:1901216	56	0.561986	0.66352	positive regulation of neuron death
GO:0010522	56	0.478612	0.526616	regulation of calcium ion transport into cytosol
GO:0048709	56	0.657447	0.569011	oligodendrocyte differentiation
GO:0014033	56	0.469249	0.466888	neural crest cell differentiation
GO:0071356	56	0.49423	0.514053	cellular response to tumor necrosis factor
GO:0060688	56	0.538329	0.644906	regulation of morphogenesis of a branching structure
GO:0032602	56	0.523689	0.776184	chemokine production
GO:0006942	56	0.452871	0.675146	regulation of striated muscle contraction
GO:0050909	56	0.568223	0.539088	sensory perception of taste
GO:0050885	56	0.452356	0.624569	neuromuscular process controlling balance
GO:0003143	56	0.467901	0.517288	embryonic heart tube morphogenesis
GO:0060840	56	0.579925	0.696294	artery development
GO:0055008	56	0.426553	0.560219	cardiac muscle tissue morphogenesis
GO:0060443	56	0.671944	0.614468	mammary gland morphogenesis
GO:0003158	56	0.518819	0.602174	endothelium development
GO:0007492	56	0.524512	0.592746	endoderm development
GO:0015918	56	0.596059	0.670945	sterol transport
GO:0030301	56	0.596059	0.670945	cholesterol transport
GO:0009408	56	0.631033	0.626169	response to heat
GO:0055072	56	0.708984	0.723282	iron ion homeostasis
GO:0009142	57	0.633732	0.606396	nucleoside triphosphate biosynthetic process
GO:0050810	57	0.408874	0.658255	regulation of steroid biosynthetic process
GO:0034637	57	0.402618	0.472295	cellular carbohydrate biosynthetic process
GO:0032963	57	0.524982	0.460411	collagen metabolic process
GO:0002260	57	0.508006	0.648004	lymphocyte homeostasis
GO:0002456	57	0.471778	0.438486	T cell mediated immunity
GO:0061387	57	0.514395	0.569629	regulation of extent of cell growth
GO:0043534	57	0.471679	0.675301	blood vessel endothelial cell migration
GO:0031532	57	0.387812	0.431165	actin cytoskeleton reorganization
GO:0007006	57	0.417172	0.572422	mitochondrial membrane organization
GO:0050807	57	0.317586	0.576184	regulation of synapse organization
GO:0046916	57	0.575487	0.723791	cellular transition metal ion homeostasis
GO:0048661	57	0.506183	0.632094	positive regulation of smooth muscle cell proliferation
GO:0021761	57	0.455306	0.582029	limbic system development
GO:0003151	57	0.528662	0.621286	outflow tract morphogenesis
GO:0048645	57	0.536253	0.74038	organ formation
GO:0002088	57	0.580673	0.528774	lens development in camera-type eye
GO:0032273	57	0.641964	0.619627	positive regulation of protein polymerization
GO:0001101	57	0.551702	0.466778	response to acid
GO:0048477	58	0.451229	0.532438	oogenesis
GO:0042108	58	0.401836	0.437988	positive regulation of cytokine biosynthetic process
GO:0019217	58	0.411709	0.583773	regulation of fatty acid metabolic process
GO:0031623	58	0.572869	0.644962	receptor internalization
GO:0002708	58	0.487171	0.406642	positive regulation of lymphocyte mediated immunity
GO:0045582	58	0.486899	0.633283	positive regulation of T cell differentiation
GO:0050871	58	0.535545	0.589554	positive regulation of B cell activation
GO:0060419	58	0.450464	0.720175	heart growth
GO:0008543	58	0.466012	0.654612	fibroblast growth factor receptor signaling pathway
GO:0045744	58	0.541402	0.569115	negative regulation of G-protein coupled receptor protein signaling pathway
GO:0042490	58	0.549582	0.608693	mechanoreceptor differentiation
GO:0071241	58	0.654396	0.675993	cellular response to inorganic substance
GO:0019229	58	0.558304	0.637042	regulation of vasoconstriction
GO:0042733	58	0.695221	0.590578	embryonic digit morphogenesis
GO:0030819	59	0.336962	0.671949	positive regulation of cAMP biosynthetic process
GO:0009156	59	0.486872	0.517425	ribonucleoside monophosphate biosynthetic process
GO:0072524	59	0.665357	0.712365	pyridine-containing compound metabolic process
GO:0031330	59	0.687695	0.695418	negative regulation of cellular catabolic process
GO:0042158	59	0.456048	0.424638	lipoprotein biosynthetic process
GO:0043467	59	0.533194	0.558007	regulation of generation of precursor metabolites and energy
GO:0018107	59	0.59276	0.58897	peptidyl-threonine phosphorylation
GO:0044259	59	0.528634	0.453664	multicellular organismal macromolecule metabolic process
GO:0001909	59	0.558686	0.498965	leukocyte mediated cytotoxicity
GO:0002705	59	0.518124	0.422349	positive regulation of leukocyte mediated immunity
GO:0030168	59	0.412418	0.437718	platelet activation
GO:0001952	59	0.252959	0.412645	regulation of cell-matrix adhesion
GO:0007033	59	0.215585	0.345346	vacuole organization
GO:0014066	59	0.504989	0.638359	regulation of phosphatidylinositol 3-kinase cascade
GO:0035249	59	0.439955	0.541077	synaptic transmission, glutamatergic
GO:0070227	59	0.549123	0.618284	lymphocyte apoptotic process
GO:1901879	59	0.496428	0.507563	regulation of protein depolymerization
GO:0021782	59	0.674276	0.579529	glial cell development
GO:0051781	59	0.623084	0.596403	positive regulation of cell division
GO:0030500	59	0.367575	0.576912	regulation of bone mineralization
GO:0001756	59	0.475374	0.45814	somitogenesis
GO:0021536	59	0.520142	0.588598	diencephalon development
GO:0015908	59	0.290215	0.511488	fatty acid transport
GO:0010827	59	0.399201	0.520538	regulation of glucose transport
GO:0051289	59	0.44621	0.676468	protein homotetramerization
GO:0043484	60	0.743965	0.490875	regulation of RNA splicing
GO:0006637	60	0.622804	0.637389	acyl-CoA metabolic process
GO:0035383	60	0.622804	0.637389	thioester metabolic process
GO:0006664	60	0.572324	0.476973	glycolipid metabolic process
GO:0035601	60	0.608585	0.387483	protein deacylation
GO:0045638	60	0.594395	0.630725	negative regulation of myeloid cell differentiation
GO:0032874	60	0.563795	0.586266	positive regulation of stress-activated MAPK cascade
GO:0021954	60	0.178225	0.639306	central nervous system neuron development
GO:0042990	60	0.556836	0.694647	regulation of transcription factor import into nucleus
GO:0090317	60	0.41688	0.457064	negative regulation of intracellular protein transport
GO:2000177	60	0.671835	0.651707	regulation of neural precursor cell proliferation
GO:0001707	60	0.325227	0.445482	mesoderm formation
GO:0031016	60	0.487946	0.451607	pancreas development
GO:0050818	60	0.479235	0.513131	regulation of coagulation
GO:0006835	60	0.538068	0.649191	dicarboxylic acid transport
GO:0030816	61	0.322821	0.716242	positive regulation of cAMP metabolic process
GO:0042787	61	0.524778	0.670591	protein ubiquitination involved in ubiquitin-dependent protein catabolic process
GO:0043255	61	0.547136	0.504703	regulation of carbohydrate biosynthetic process
GO:0018210	61	0.568815	0.563132	peptidyl-threonine modification
GO:0002224	61	0.614109	0.656864	toll-like receptor signaling pathway
GO:0002824	61	0.521272	0.347868	positive regulation of adaptive immune response based on somatic recombination of immune receptors built from immunoglobulin superfamily domains
GO:0002688	61	0.369195	0.538357	regulation of leukocyte chemotaxis
GO:0046634	61	0.488663	0.683517	regulation of alpha-beta T cell activation
GO:0070304	61	0.541736	0.587228	positive regulation of stress-activated protein kinase signaling cascade
GO:0042770	61	0.414962	0.581794	signal transduction in response to DNA damage
GO:0072332	61	0.672218	0.618441	intrinsic apoptotic signaling pathway by p53 class mediator
GO:0038127	61	0.436958	0.616058	ERBB signaling pathway
GO:0050803	61	0.336129	0.569981	regulation of synapse structure and activity
GO:0050715	61	0.479452	0.650772	positive regulation of cytokine secretion
GO:0006612	61	0.600283	0.610148	protein targeting to membrane
GO:2000648	61	0.484179	0.59766	positive regulation of stem cell proliferation
GO:0042311	61	0.587381	0.785317	vasodilation
GO:0016525	61	0.405568	0.449521	negative regulation of angiogenesis
GO:0032941	61	0.574682	0.664644	secretion by tissue
GO:0051705	61	0.530104	0.490057	multi-organism behavior
GO:0007127	62	0.425462	0.443516	meiosis I
GO:1901606	62	0.578092	0.673316	alpha-amino acid catabolic process
GO:0044272	62	0.579192	0.641551	sulfur compound biosynthetic process
GO:0000079	62	0.489374	0.614487	regulation of cyclin-dependent protein serine/threonine kinase activity
GO:0050821	62	0.575879	0.568809	protein stabilization
GO:0006690	62	0.316602	0.569871	icosanoid metabolic process
GO:0005977	62	0.496617	0.527686	glycogen metabolic process
GO:0006073	62	0.496617	0.527686	cellular glucan metabolic process
GO:0044042	62	0.496617	0.527686	glucan metabolic process
GO:1901568	62	0.316602	0.569871	fatty acid derivative metabolic process
GO:1902106	62	0.654901	0.613112	negative regulation of leukocyte differentiation
GO:0050777	62	0.615241	0.65602	negative regulation of immune response
GO:0051297	62	0.488331	0.481249	centrosome organization
GO:0001678	62	0.619593	0.690197	cellular glucose homeostasis
GO:0051283	62	0.475105	0.517385	negative regulation of sequestering of calcium ion
GO:0051209	62	0.475105	0.517385	release of sequestered calcium ion into cytosol
GO:0060491	62	0.513466	0.602422	regulation of cell projection assembly
GO:0042991	62	0.563991	0.699763	transcription factor import into nucleus
GO:0002027	62	0.212164	0.367614	regulation of heart rate
GO:0008306	62	0.625481	0.508565	associative learning
GO:0060415	62	0.39457	0.575287	muscle tissue morphogenesis
GO:0031099	62	0.600108	0.657234	regeneration
GO:0006986	62	0.334595	0.419381	response to unfolded protein
GO:0000956	63	0.225447	0.239851	nuclear-transcribed mRNA catabolic process
GO:1901607	63	0.647353	0.565688	alpha-amino acid biosynthetic process
GO:0017148	63	0.419141	0.405624	negative regulation of translation
GO:0043506	63	0.312056	0.499315	regulation of JUN kinase activity
GO:0034968	63	0.54621	0.358539	histone lysine methylation
GO:0030048	63	0.557782	0.547192	actin filament-based movement
GO:0010634	63	0.396668	0.558371	positive regulation of epithelial cell migration
GO:0031109	63	0.527038	0.679216	microtubule polymerization or depolymerization
GO:0006997	63	0.640029	0.511546	nucleus organization
GO:0051897	63	0.338289	0.512485	positive regulation of protein kinase B signaling cascade
GO:0051282	63	0.47959	0.512654	regulation of sequestering of calcium ion
GO:0007416	63	0.403123	0.63115	synapse assembly
GO:0042307	63	0.714884	0.800128	positive regulation of protein import into nucleus
GO:0001658	63	0.520434	0.574305	branching involved in ureteric bud morphogenesis
GO:0022600	63	0.461927	0.656085	digestive system process
GO:0072006	63	0.455852	0.486173	nephron development
GO:0021549	63	0.451493	0.68738	cerebellum development
GO:0021675	63	0.652798	0.675945	nerve development
GO:0003279	63	0.544599	0.400591	cardiac septum development
GO:0070167	63	0.334926	0.587526	regulation of biomineral tissue development
GO:0048332	63	0.325293	0.436754	mesoderm morphogenesis
GO:0009062	64	0.541263	0.595054	fatty acid catabolic process
GO:0031398	64	0.373075	0.625469	positive regulation of protein ubiquitination
GO:0033559	64	0.334192	0.574109	unsaturated fatty acid metabolic process
GO:0090277	64	0.480517	0.578845	positive regulation of peptide hormone secretion
GO:0007569	64	0.591719	0.486167	cell aging
GO:2000106	64	0.456674	0.470839	regulation of leukocyte apoptotic process
GO:0051208	64	0.461946	0.50789	sequestering of calcium ion
GO:0043244	64	0.488912	0.495895	regulation of protein complex disassembly
GO:0045665	64	0.424503	0.547406	negative regulation of neuron differentiation
GO:0034614	64	0.554636	0.612951	cellular response to reactive oxygen species
GO:0003333	64	0.586921	0.712629	amino acid transmembrane transport
GO:0019058	64	0.72366	0.621487	viral infectious cycle
GO:0050792	64	0.733405	0.615307	regulation of viral process
GO:0001656	64	0.472869	0.472637	metanephros development
GO:0051952	64	0.472701	0.648446	regulation of amine transport
GO:0006944	64	0.497401	0.468966	cellular membrane fusion
GO:0032321	65	0.445328	0.428625	positive regulation of Rho GTPase activity
GO:0006352	65	0.573559	0.525436	DNA-dependent transcription, initiation
GO:0043154	65	0.526431	0.647041	negative regulation of cysteine-type endopeptidase activity involved in apoptotic process
GO:0006720	65	0.71061	0.672363	isoprenoid metabolic process
GO:0050868	65	0.629576	0.596957	negative regulation of T cell activation
GO:0042102	65	0.480593	0.580404	positive regulation of T cell proliferation
GO:0042100	65	0.517191	0.586224	B cell proliferation
GO:0032649	65	0.385378	0.615486	regulation of interferon-gamma production
GO:0003208	65	0.511806	0.590248	cardiac ventricle morphogenesis
GO:0061180	65	0.690367	0.637543	mammary gland epithelium development
GO:0007589	65	0.605573	0.639373	body fluid secretion
GO:0002793	65	0.476724	0.580468	positive regulation of peptide secretion
GO:0051928	65	0.438043	0.5622	positive regulation of calcium ion transport
GO:0015844	65	0.483712	0.66165	monoamine transport
GO:0051053	66	0.480819	0.619954	negative regulation of DNA metabolic process
GO:0030510	66	0.479598	0.499362	regulation of BMP signaling pathway
GO:0009124	66	0.506894	0.543657	nucleoside monophosphate biosynthetic process
GO:0031497	66	0.45198	0.528048	chromatin assembly
GO:2000377	66	0.50644	0.611869	regulation of reactive oxygen species metabolic process
GO:0019395	66	0.660019	0.685794	fatty acid oxidation
GO:0006641	66	0.597	0.578353	triglyceride metabolic process
GO:0016579	66	0.472037	0.431156	protein deubiquitination
GO:0002821	66	0.508962	0.389061	positive regulation of adaptive immune response
GO:0071621	66	0.357758	0.590827	granulocyte chemotaxis
GO:0048675	66	0.523341	0.523891	axon extension
GO:0031023	66	0.457725	0.47728	microtubule organizing center organization
GO:0048663	66	0.48376	0.607117	neuron fate commitment
GO:0048145	66	0.766817	0.708231	regulation of fibroblast proliferation
GO:0060675	66	0.505945	0.554253	ureteric bud morphogenesis
GO:0046849	66	0.64328	0.670164	bone remodeling
GO:0042542	66	0.656974	0.572849	response to hydrogen peroxide
GO:0032434	67	0.396643	0.565865	regulation of proteasomal ubiquitin-dependent protein catabolic process
GO:0006007	67	0.715223	0.755186	glucose catabolic process
GO:0006733	67	0.595372	0.637607	oxidoreduction coenzyme metabolic process
GO:0002700	67	0.535028	0.54245	regulation of production of molecular mediator of immune response
GO:0045621	67	0.46968	0.639143	positive regulation of lymphocyte differentiation
GO:0010821	67	0.476165	0.588496	regulation of mitochondrion organization
GO:0042475	67	0.549569	0.572587	odontogenesis of dentin-containing tooth
GO:0032846	67	0.467612	0.656605	positive regulation of homeostatic process
GO:0050729	67	0.476865	0.50869	positive regulation of inflammatory response
GO:0002831	67	0.67093	0.712431	regulation of response to biotic stimulus
GO:0046683	67	0.441321	0.68022	response to organophosphorus
GO:0030804	68	0.395606	0.63299	positive regulation of cyclic nucleotide biosynthetic process
GO:2000117	68	0.530684	0.647513	negative regulation of cysteine-type endopeptidase activity
GO:0060191	68	0.562094	0.506277	regulation of lipase activity
GO:0034440	68	0.653364	0.652513	lipid oxidation
GO:0002698	68	0.610115	0.690376	negative regulation of immune effector process
GO:0002377	68	0.563212	0.619672	immunoglobulin production
GO:1990138	68	0.533696	0.527106	neuron projection extension
GO:0010811	68	0.466446	0.627116	positive regulation of cell-substrate adhesion
GO:0007051	68	0.224971	0.449081	spindle organization
GO:0048489	68	0.350033	0.599553	synaptic vesicle transport
GO:0050806	68	0.297796	0.544652	positive regulation of synaptic transmission
GO:0097480	68	0.350033	0.599553	establishment of synaptic vesicle localization
GO:0090288	68	0.623546	0.714523	negative regulation of cellular response to growth factor stimulus
GO:0033555	68	0.459218	0.510303	multicellular organismal response to stress
GO:0048144	68	0.756183	0.705814	fibroblast proliferation
GO:0000041	68	0.622668	0.647855	transition metal ion transport
GO:0043901	68	0.640471	0.67993	negative regulation of multi-organism process
GO:0035966	68	0.337194	0.438635	response to topologically incorrect protein
GO:0043279	68	0.395851	0.577969	response to alkaloid
GO:0051592	68	0.648414	0.608374	response to calcium ion
GO:0051101	68	0.722433	0.570376	regulation of DNA binding
GO:0030203	69	0.545508	0.443649	glycosaminoglycan metabolic process
GO:0046467	69	0.519482	0.506858	membrane lipid biosynthetic process
GO:0006112	69	0.524354	0.569902	energy reserve metabolic process
GO:0030316	69	0.545057	0.59346	osteoclast differentiation
GO:0097192	69	0.509739	0.66677	extrinsic apoptotic signaling pathway in absence of ligand
GO:0038034	69	0.509739	0.66677	signal transduction in absence of ligand
GO:0008037	69	0.617721	0.695762	cell recognition
GO:0044344	69	0.52502	0.661999	cellular response to fibroblast growth factor stimulus
GO:0061053	69	0.434165	0.45658	somite development
GO:0009798	69	0.474656	0.416903	axis specification
GO:0048644	69	0.372581	0.582594	muscle organ morphogenesis
GO:0044070	69	0.445813	0.647348	regulation of anion transport
GO:0032368	69	0.476333	0.680298	regulation of lipid transport
GO:0071774	69	0.52502	0.661999	response to fibroblast growth factor stimulus
GO:0019320	70	0.698699	0.742448	hexose catabolic process
GO:0033135	70	0.472034	0.588008	regulation of peptidyl-serine phosphorylation
GO:0006919	70	0.682861	0.525049	activation of cysteine-type endopeptidase activity involved in apoptotic process
GO:0043648	70	0.670147	0.651059	dicarboxylic acid metabolic process
GO:0001906	70	0.514478	0.528432	cell killing
GO:0002687	70	0.421528	0.543753	positive regulation of leukocyte migration
GO:0046620	70	0.400549	0.659432	regulation of organ growth
GO:0030177	70	0.525369	0.549974	positive regulation of Wnt receptor signaling pathway
GO:0045598	70	0.637022	0.557	regulation of fat cell differentiation
GO:0048641	70	0.536256	0.651142	regulation of skeletal muscle tissue development
GO:0043473	70	0.674882	0.72767	pigmentation
GO:0051238	70	0.505597	0.543651	sequestering of metal ion
GO:0051817	70	0.660327	0.74031	modification of morphology or physiology of other organism involved in symbiotic interaction
GO:0008584	71	0.639671	0.643148	male gonad development
GO:2000241	71	0.436688	0.521148	regulation of reproductive process
GO:0030810	71	0.397483	0.662493	positive regulation of nucleotide biosynthetic process
GO:1900373	71	0.397483	0.662493	positive regulation of purine nucleotide biosynthetic process
GO:0045639	71	0.408586	0.540671	positive regulation of myeloid cell differentiation
GO:0017015	71	0.622426	0.665929	regulation of transforming growth factor beta receptor signaling pathway
GO:0001837	71	0.514137	0.45825	epithelial to mesenchymal transition
GO:0097479	71	0.369861	0.591855	synaptic vesicle localization
GO:0050886	71	0.448042	0.662913	endocrine process
GO:0001824	71	0.548136	0.276056	blastocyst development
GO:0035050	71	0.463879	0.546149	embryonic heart tube development
GO:0060349	71	0.560651	0.51865	bone morphogenesis
GO:0043271	71	0.422986	0.615007	negative regulation of ion transport
GO:0015837	71	0.444308	0.580129	amine transport
GO:0043627	71	0.664201	0.560991	response to estrogen stimulus
GO:0019236	71	0.77536	0.933226	response to pheromone
GO:0030801	72	0.404364	0.673794	positive regulation of cyclic nucleotide metabolic process
GO:0046365	72	0.698872	0.739772	monosaccharide catabolic process
GO:0018958	72	0.121126	0.539208	phenol-containing compound metabolic process
GO:0044236	72	0.436433	0.490833	multicellular organismal metabolic process
GO:0046632	72	0.40672	0.614134	alpha-beta T cell differentiation
GO:0019882	72	0.395732	0.487259	antigen processing and presentation
GO:0034728	72	0.527733	0.638221	nucleosome organization
GO:0090100	72	0.468361	0.42337	positive regulation of transmembrane receptor protein serine/threonine kinase signaling pathway
GO:0051971	72	0.299415	0.523281	positive regulation of transmission of nerve impulse
GO:0051261	72	0.482701	0.539545	protein depolymerization
GO:0014013	72	0.468563	0.510112	regulation of gliogenesis
GO:0090002	72	0.517239	0.506289	establishment of protein localization to plasma membrane
GO:0003014	72	0.534694	0.672255	renal system process
GO:0021510	72	0.602966	0.486454	spinal cord development
GO:0031333	72	0.489467	0.585603	negative regulation of protein complex assembly
GO:0034612	72	0.415797	0.54788	response to tumor necrosis factor
GO:0007338	73	0.665453	0.670205	single fertilization
GO:0033077	73	0.554739	0.510299	T cell differentiation in thymus
GO:0007156	73	0.42044	0.414102	homophilic cell adhesion
GO:0030010	73	0.650371	0.688062	establishment of cell polarity
GO:2000736	73	0.441149	0.516577	regulation of stem cell differentiation
GO:0001936	73	0.51936	0.636675	regulation of endothelial cell proliferation
GO:0060048	73	0.445426	0.54004	cardiac muscle contraction
GO:0021987	73	0.531003	0.58724	cerebral cortex development
GO:0051028	73	0.322267	0.358343	mRNA transport
GO:0006518	74	0.573634	0.519331	peptide metabolic process
GO:0006338	74	0.692577	0.529441	chromatin remodeling
GO:2000045	74	0.668783	0.447316	regulation of G1/S transition of mitotic cell cycle
GO:0014065	74	0.539338	0.676944	phosphatidylinositol 3-kinase cascade
GO:0090101	74	0.541315	0.635498	negative regulation of transmembrane receptor protein serine/threonine kinase signaling pathway
GO:0034976	74	0.385408	0.388694	response to endoplasmic reticulum stress
GO:0032609	74	0.451829	0.617367	interferon-gamma production
GO:0001889	74	0.599215	0.622758	liver development
GO:0035821	74	0.665388	0.733529	modification of morphology or physiology of other organism
GO:0042451	75	0.434757	0.530334	purine nucleoside biosynthetic process
GO:0046129	75	0.434757	0.530334	purine ribonucleoside biosynthetic process
GO:0006402	75	0.433537	0.443231	mRNA catabolic process
GO:0008033	75	0.714165	0.157499	tRNA processing
GO:0072329	75	0.521255	0.601372	monocarboxylic acid catabolic process
GO:0097202	75	0.656945	0.506459	activation of cysteine-type endopeptidase activity
GO:0001776	75	0.418781	0.553414	leukocyte homeostasis
GO:0050851	75	0.637551	0.538851	antigen receptor-mediated signaling pathway
GO:0022407	75	0.493658	0.578758	regulation of cell-cell adhesion
GO:0010594	75	0.515859	0.540849	regulation of endothelial cell migration
GO:0008286	75	0.501107	0.472193	insulin receptor signaling pathway
GO:0045666	75	0.519756	0.565083	positive regulation of neuron differentiation
GO:0002065	75	0.606347	0.54315	columnar/cuboidal epithelial cell differentiation
GO:0035282	75	0.519886	0.542061	segmentation
GO:0009063	76	0.548485	0.670311	cellular amino acid catabolic process
GO:0019218	76	0.452986	0.615847	regulation of steroid metabolic process
GO:0016571	76	0.493652	0.411352	histone methylation
GO:0006639	76	0.578496	0.567648	acylglycerol metabolic process
GO:0030183	76	0.413267	0.420376	B cell differentiation
GO:0000077	76	0.534276	0.243921	DNA damage checkpoint
GO:0002062	76	0.526423	0.537398	chondrocyte differentiation
GO:0046824	76	0.702132	0.775033	positive regulation of nucleocytoplasmic transport
GO:0032680	76	0.465742	0.466192	regulation of tumor necrosis factor production
GO:0032640	76	0.465742	0.466192	tumor necrosis factor production
GO:0022037	76	0.483343	0.685714	metencephalon development
GO:0061008	76	0.622263	0.626222	hepaticobiliary system development
GO:0006821	76	0.460036	0.650584	chloride transport
GO:0045981	77	0.430475	0.695284	positive regulation of nucleotide metabolic process
GO:1900544	77	0.430475	0.695284	positive regulation of purine nucleotide metabolic process
GO:0006413	77	0.625006	0.584713	translational initiation
GO:0031056	77	0.692919	0.564407	regulation of histone modification
GO:0010970	77	0.349563	0.411311	microtubule-based transport
GO:0046425	77	0.485065	0.54942	regulation of JAK-STAT cascade
GO:0097194	77	0.750753	0.543196	execution phase of apoptosis
GO:0030705	77	0.349563	0.411311	cytoskeleton-dependent intracellular transport
GO:0007586	77	0.338485	0.555871	digestion
GO:0060021	77	0.615881	0.63005	palate development
GO:0061041	77	0.469846	0.588025	regulation of wound healing
GO:0055088	77	0.515563	0.591825	lipid homeostasis
GO:0051100	77	0.656924	0.504429	negative regulation of binding
GO:0006638	78	0.585653	0.568838	neutral lipid metabolic process
GO:0044264	78	0.460503	0.418912	cellular polysaccharide metabolic process
GO:0019751	78	0.621541	0.690128	polyol metabolic process
GO:0007093	78	0.472827	0.304853	mitotic cell cycle checkpoint
GO:2001237	78	0.62033	0.692618	negative regulation of extrinsic apoptotic signaling pathway
GO:0001708	78	0.548856	0.691158	cell fate specification
GO:0032387	78	0.380918	0.465871	negative regulation of intracellular transport
GO:0071706	78	0.474343	0.467936	tumor necrosis factor superfamily cytokine production
GO:0042310	78	0.380314	0.526946	vasoconstriction
GO:0031646	78	0.366725	0.575285	positive regulation of neurological system process
GO:0050728	78	0.290878	0.492089	negative regulation of inflammatory response
GO:0014074	78	0.457531	0.681546	response to purine-containing compound
GO:0006576	79	0.53839	0.583107	cellular biogenic amine metabolic process
GO:0006022	79	0.533301	0.500073	aminoglycan metabolic process
GO:0006959	79	0.461351	0.680976	humoral immune response
GO:0007269	79	0.362102	0.481931	neurotransmitter secretion
GO:0009267	79	0.709749	0.586147	cellular response to starvation
GO:0071887	79	0.465749	0.539006	leukocyte apoptotic process
GO:0030216	79	0.532066	0.61837	keratinocyte differentiation
GO:0007623	79	0.47082	0.70346	circadian rhythm
GO:0009612	79	0.30419	0.478241	response to mechanical stimulus
GO:0061025	79	0.545588	0.514205	membrane fusion
GO:0061136	80	0.428858	0.590219	regulation of proteasomal protein catabolic process
GO:0009108	80	0.432645	0.463983	coenzyme biosynthetic process
GO:0034754	80	0.590467	0.504787	cellular hormone metabolic process
GO:0070646	80	0.459037	0.43502	protein modification by small protein removal
GO:0002221	80	0.517656	0.58114	pattern recognition receptor signaling pathway
GO:0051783	80	0.652101	0.670862	regulation of nuclear division
GO:0007088	80	0.652101	0.670862	regulation of mitosis
GO:0030518	80	0.690097	0.70314	intracellular steroid hormone receptor signaling pathway
GO:0001570	80	0.413211	0.464815	vasculogenesis
GO:0051153	80	0.464204	0.670445	regulation of striated muscle cell differentiation
GO:0032675	80	0.517258	0.651957	regulation of interleukin-6 production
GO:0001843	80	0.464445	0.344658	neural tube closure
GO:0055067	80	0.570695	0.659773	monovalent inorganic cation homeostasis
GO:0019098	81	0.538123	0.548539	reproductive behavior
GO:0030817	81	0.379046	0.607874	regulation of cAMP biosynthetic process
GO:0016458	81	0.749249	0.57364	gene silencing
GO:0045862	81	0.425779	0.562535	positive regulation of proteolysis
GO:0042157	81	0.529471	0.453228	lipoprotein metabolic process
GO:0050773	81	0.390804	0.573758	regulation of dendrite development
GO:0048813	81	0.318777	0.680332	dendrite morphogenesis
GO:0031345	81	0.346852	0.409947	negative regulation of cell projection organization
GO:0055007	81	0.513434	0.525452	cardiac muscle cell differentiation
GO:0072091	81	0.513996	0.570786	regulation of stem cell proliferation
GO:0032635	81	0.51941	0.65034	interleukin-6 production
GO:0003073	81	0.541769	0.699167	regulation of systemic arterial blood pressure
GO:0001704	81	0.468478	0.543762	formation of primary germ layer
GO:0060606	81	0.465822	0.356038	tube closure
GO:0015992	81	0.673961	0.673011	proton transport
GO:0022602	82	0.532658	0.449446	ovulation cycle process
GO:0045333	82	0.673697	0.534272	cellular respiration
GO:0002758	82	0.51945	0.578991	innate immune response-activating signal transduction
GO:0061572	82	0.432131	0.625029	actin filament bundle organization
GO:0051017	82	0.432131	0.625029	actin filament bundle assembly
GO:0090090	82	0.404143	0.568998	negative regulation of canonical Wnt receptor signaling pathway
GO:0045807	82	0.478559	0.541038	positive regulation of endocytosis
GO:0006939	82	0.270728	0.390068	smooth muscle contraction
GO:0001942	82	0.559618	0.597606	hair follicle development
GO:0022404	82	0.559618	0.597606	molting cycle process
GO:0022405	82	0.559618	0.597606	hair cycle process
GO:0050921	82	0.351764	0.563672	positive regulation of chemotaxis
GO:0006818	82	0.645827	0.65289	hydrogen transport
GO:0055076	82	0.57054	0.70662	transition metal ion homeostasis
GO:0051099	82	0.601142	0.61176	positive regulation of binding
GO:0022618	82	0.453003	0.348186	ribonucleoprotein complex assembly
GO:0007292	83	0.431303	0.37065	female gamete generation
GO:0051092	83	0.490486	0.644004	positive regulation of NF-kappaB transcription factor activity
GO:0006261	83	0.298259	0.165029	DNA-dependent DNA replication
GO:0040014	83	0.435652	0.592055	regulation of multicellular organism growth
GO:0031570	83	0.515073	0.213029	DNA integrity checkpoint
GO:0032507	83	0.342725	0.415306	maintenance of protein location in cell
GO:0071222	83	0.392194	0.556168	cellular response to lipopolysaccharide
GO:0071478	83	0.677118	0.623497	cellular response to radiation
GO:0007613	83	0.367039	0.593878	memory
GO:0007368	83	0.505713	0.386633	determination of left/right symmetry
GO:0001657	83	0.509739	0.564545	ureteric bud development
GO:0001935	83	0.558543	0.624577	endothelial cell proliferation
GO:0009163	84	0.42419	0.510758	nucleoside biosynthetic process
GO:0042455	84	0.42419	0.510758	ribonucleoside biosynthetic process
GO:0006171	84	0.334572	0.60017	cAMP biosynthetic process
GO:0006333	84	0.482821	0.556376	chromatin assembly or disassembly
GO:1902275	84	0.707326	0.568446	regulation of chromatin organization
GO:0042552	84	0.43339	0.373977	myelination
GO:0060402	84	0.467512	0.536088	calcium ion transport into cytosol
GO:0051302	84	0.582071	0.591981	regulation of cell division
GO:0007286	85	0.561574	0.57179	spermatid development
GO:0008652	85	0.654795	0.600869	cellular amino acid biosynthetic process
GO:0006665	85	0.573321	0.609876	sphingolipid metabolic process
GO:1901659	85	0.422487	0.509477	glycosyl compound biosynthetic process
GO:0005976	85	0.472876	0.456252	polysaccharide metabolic process
GO:0051494	85	0.462711	0.408385	negative regulation of cytoskeleton organization
GO:0019722	85	0.333395	0.403238	calcium-mediated signaling
GO:0009755	85	0.450839	0.607266	hormone-mediated signaling pathway
GO:0043624	85	0.44489	0.516823	cellular protein complex disassembly
GO:0010976	85	0.399222	0.521729	positive regulation of neuron projection development
GO:0030856	85	0.393924	0.518567	regulation of epithelial cell differentiation
GO:0030282	85	0.363808	0.557962	bone mineralization
GO:0014020	85	0.484701	0.344512	primary neural tube formation
GO:0060401	85	0.465155	0.550497	cytosolic calcium ion transport
GO:0065004	85	0.505106	0.56317	protein-DNA complex assembly
GO:0042698	86	0.545094	0.434948	ovulation cycle
GO:0042035	86	0.320073	0.399799	regulation of cytokine biosynthetic process
GO:0046474	86	0.483317	0.426534	glycerophospholipid biosynthetic process
GO:0010921	86	0.599822	0.681034	regulation of phosphatase activity
GO:0045580	86	0.522821	0.640037	regulation of T cell differentiation
GO:0030833	86	0.587707	0.474306	regulation of actin filament polymerization
GO:0007272	86	0.452721	0.384513	ensheathment of neurons
GO:0008366	86	0.452721	0.384513	axon ensheathment
GO:0042594	86	0.646146	0.624683	response to starvation
GO:0009266	86	0.60278	0.655883	response to temperature stimulus
GO:0009636	86	0.532815	0.56175	response to toxic substance
GO:0009749	86	0.541628	0.536846	response to glucose stimulus
GO:0046546	87	0.665162	0.677061	development of primary male sexual characteristics
GO:0030814	87	0.372738	0.646299	regulation of cAMP metabolic process
GO:0002706	87	0.545076	0.482548	regulation of lymphocyte mediated immunity
GO:0002429	87	0.596933	0.534518	immune response-activating cell surface receptor signaling pathway
GO:0050864	87	0.585347	0.59643	regulation of B cell activation
GO:0007229	87	0.520623	0.614904	integrin-mediated signaling pathway
GO:0051168	87	0.345203	0.413958	nuclear export
GO:0071383	87	0.454327	0.515584	cellular response to steroid hormone stimulus
GO:0043903	87	0.693249	0.712005	regulation of symbiosis, encompassing mutualism through parasitism
GO:0051899	87	0.436947	0.602272	membrane depolarization
GO:0071826	87	0.438198	0.337015	ribonucleoprotein complex subunit organization
GO:0016064	88	0.560985	0.669718	immunoglobulin mediated immune response
GO:0002218	88	0.540415	0.578108	activation of innate immune response
GO:0002761	88	0.489635	0.616165	regulation of myeloid leukocyte differentiation
GO:0008637	88	0.589318	0.626305	apoptotic mitochondrial changes
GO:0008630	88	0.428802	0.56503	intrinsic apoptotic signaling pathway in response to DNA damage
GO:0010469	88	0.617812	0.598407	regulation of receptor activity
GO:0008361	88	0.46604	0.552123	regulation of cell size
GO:0051650	88	0.420784	0.629844	establishment of vesicle localization
GO:0042476	88	0.538986	0.4899	odontogenesis
GO:0015758	88	0.384102	0.603662	glucose transport
GO:0009746	88	0.519599	0.537242	response to hexose stimulus
GO:0008585	89	0.508531	0.432245	female gonad development
GO:0032319	89	0.491908	0.461023	regulation of Rho GTPase activity
GO:0010906	89	0.540337	0.551155	regulation of glucose metabolic process
GO:0002285	89	0.651703	0.612458	lymphocyte activation involved in immune response
GO:0051250	89	0.61338	0.572751	negative regulation of lymphocyte activation
GO:0046887	89	0.452538	0.519122	positive regulation of hormone secretion
GO:0007162	89	0.308567	0.312811	negative regulation of cell adhesion
GO:0007224	89	0.459835	0.48241	smoothened signaling pathway
GO:0043241	89	0.445652	0.529322	protein complex disassembly
GO:0050768	89	0.500988	0.498817	negative regulation of neurogenesis
GO:0032412	89	0.568509	0.50397	regulation of ion transmembrane transporter activity
GO:0042303	89	0.546854	0.580348	molting cycle
GO:0042633	89	0.546854	0.580348	hair cycle
GO:0008645	89	0.389986	0.606293	hexose transport
GO:0034284	89	0.525029	0.540549	response to monosaccharide stimulus
GO:0051236	89	0.268302	0.330216	establishment of RNA localization
GO:0050658	89	0.268302	0.330216	RNA transport
GO:0050657	89	0.268302	0.330216	nucleic acid transport
GO:0009895	90	0.679973	0.655031	negative regulation of catabolic process
GO:0019724	90	0.551436	0.661441	B cell mediated immunity
GO:0050707	90	0.421633	0.505508	regulation of cytokine secretion
GO:0009855	90	0.470655	0.393315	determination of bilateral symmetry
GO:0008344	90	0.400703	0.603613	adult locomotory behavior
GO:0051262	90	0.555375	0.686068	protein tetramerization
GO:0048515	91	0.578537	0.587393	spermatid differentiation
GO:0000187	91	0.433223	0.598722	activation of MAPK activity
GO:2001242	91	0.563813	0.541225	regulation of intrinsic apoptotic signaling pathway
GO:0017157	91	0.314872	0.607281	regulation of exocytosis
GO:0006839	91	0.597088	0.618716	mitochondrial transport
GO:0071219	91	0.388636	0.544945	cellular response to molecule of bacterial origin
GO:0048704	91	0.460892	0.651682	embryonic skeletal system morphogenesis
GO:0045995	91	0.447577	0.580003	regulation of embryonic development
GO:0009953	91	0.558424	0.567213	dorsal/ventral pattern formation
GO:0009799	91	0.472173	0.381549	specification of symmetry
GO:0015749	91	0.395795	0.605619	monosaccharide transport
GO:0002526	91	0.385573	0.586354	acute inflammatory response
GO:0044724	92	0.667621	0.762896	single-organism carbohydrate catabolic process
GO:0050714	92	0.523632	0.591958	positive regulation of protein secretion
GO:0051651	92	0.421998	0.429548	maintenance of location in cell
GO:0045766	92	0.290321	0.491747	positive regulation of angiogenesis
GO:0045732	93	0.49194	0.628213	positive regulation of protein catabolic process
GO:0071901	93	0.529785	0.544755	negative regulation of protein serine/threonine kinase activity
GO:0030218	93	0.614707	0.526512	erythrocyte differentiation
GO:0042384	93	0.377773	0.351207	cilium assembly
GO:0000910	93	0.115433	0.239551	cytokinesis
GO:0048660	93	0.496062	0.607648	regulation of smooth muscle cell proliferation
GO:0006941	93	0.402095	0.514203	striated muscle contraction
GO:0009411	93	0.671726	0.53333	response to UV
GO:0009582	93	0.315607	0.553848	detection of abiotic stimulus
GO:0006275	94	0.660551	0.639392	regulation of DNA replication
GO:0002685	94	0.35469	0.521407	regulation of leukocyte migration
GO:0070507	94	0.580436	0.568368	regulation of microtubule cytoskeleton organization
GO:0030041	94	0.566562	0.483624	actin filament polymerization
GO:0016050	94	0.259213	0.405562	vesicle organization
GO:0051896	94	0.476125	0.607734	regulation of protein kinase B signaling cascade
GO:0022898	94	0.548071	0.514713	regulation of transmembrane transporter activity
GO:0045185	94	0.467202	0.485872	maintenance of protein location
GO:0006403	94	0.280933	0.307879	RNA localization
GO:0046661	95	0.626978	0.653543	male sex differentiation
GO:0007565	95	0.70018	0.678278	female pregnancy
GO:0000398	95	0.488113	0.341653	mRNA splicing, via spliceosome
GO:0000377	95	0.488113	0.341653	RNA splicing, via transesterification reactions with bulged adenosine as nucleophile
GO:0070374	95	0.536758	0.703934	positive regulation of ERK1 and ERK2 cascade
GO:0048015	95	0.517866	0.62929	phosphatidylinositol-mediated signaling
GO:0031669	95	0.703066	0.585448	cellular response to nutrient levels
GO:0048741	95	0.312715	0.50941	skeletal muscle fiber development
GO:0048565	95	0.482744	0.625033	digestive tract development
GO:0006401	96	0.657719	0.701388	RNA catabolic process
GO:0000375	96	0.488152	0.342096	RNA splicing, via transesterification reactions
GO:0043280	96	0.666186	0.562426	positive regulation of cysteine-type endopeptidase activity involved in apoptotic process
GO:0002768	96	0.543456	0.539237	immune response-regulating cell surface receptor signaling pathway
GO:0048017	96	0.501647	0.616742	inositol lipid-mediated signaling
GO:0072331	96	0.505045	0.61242	signal transduction by p53 class mediator
GO:0035914	96	0.506177	0.668778	skeletal muscle cell differentiation
GO:0051147	96	0.522041	0.641567	regulation of muscle cell differentiation
GO:0035725	96	0.410946	0.539696	sodium ion transmembrane transport
GO:0001892	96	0.254744	0.386586	embryonic placenta development
GO:0042472	96	0.463487	0.618967	inner ear morphogenesis
GO:0048659	96	0.489653	0.620383	smooth muscle cell proliferation
GO:0006909	96	0.222309	0.476333	phagocytosis
GO:0010212	96	0.57702	0.438687	response to ionizing radiation
GO:0016052	97	0.650738	0.771739	carbohydrate catabolic process
GO:0042089	97	0.351979	0.430914	cytokine biosynthetic process
GO:0050671	97	0.48849	0.581122	positive regulation of lymphocyte proliferation
GO:0046631	97	0.465455	0.615952	alpha-beta T cell activation
GO:0048588	97	0.528534	0.551881	developmental cell growth
GO:0045667	97	0.465026	0.623326	regulation of osteoblast differentiation
GO:0007612	97	0.462279	0.541568	learning
GO:0048593	97	0.64349	0.669118	camera-type eye morphogenesis
GO:0007498	97	0.428089	0.487898	mesoderm development
GO:0007631	97	0.379071	0.61372	feeding behavior
GO:0009743	97	0.508292	0.550006	response to carbohydrate stimulus
GO:0030802	98	0.408598	0.60598	regulation of cyclic nucleotide biosynthetic process
GO:0006323	98	0.50543	0.573329	DNA packaging
GO:0007259	98	0.4718	0.54978	JAK-STAT cascade
GO:0007218	98	0.124251	0.328671	neuropeptide signaling pathway
GO:0008277	98	0.462812	0.484244	regulation of G-protein coupled receptor protein signaling pathway
GO:0034329	98	0.495745	0.586937	cell junction assembly
GO:0032946	98	0.451637	0.5788	positive regulation of mononuclear cell proliferation
GO:0003231	98	0.526083	0.54813	cardiac ventricle development
GO:0051291	98	0.493697	0.625021	protein heterooligomerization
GO:0008203	99	0.569936	0.634543	cholesterol metabolic process
GO:0002822	99	0.531157	0.444599	regulation of adaptive immune response based on somatic recombination of immune receptors built from immunoglobulin superfamily domains
GO:0030307	99	0.513595	0.570186	positive regulation of cell growth
GO:0035265	99	0.482306	0.706308	organ growth
GO:0008064	99	0.587677	0.480008	regulation of actin polymerization or depolymerization
GO:2001020	99	0.45609	0.546193	regulation of response to DNA damage stimulus
GO:0050905	99	0.488135	0.665654	neuromuscular process
GO:0048520	99	0.339354	0.551828	positive regulation of behavior
GO:0030832	100	0.603295	0.498026	regulation of actin filament length
GO:0050770	100	0.36353	0.479544	regulation of axonogenesis
GO:0001841	100	0.520201	0.362819	neural tube formation
GO:0009791	100	0.55789	0.507723	post-embryonic development
GO:0021543	100	0.517635	0.566207	pallium development
GO:0035270	100	0.480076	0.54401	endocrine system development
GO:1900371	101	0.402274	0.63349	regulation of purine nucleotide biosynthetic process
GO:0006364	101	0.64009	0.299271	rRNA processing
GO:0010565	101	0.480189	0.598461	regulation of cellular ketone metabolic process
GO:0046488	101	0.411971	0.481058	phosphatidylinositol metabolic process
GO:0042107	101	0.36162	0.446939	cytokine metabolic process
GO:0034101	101	0.627571	0.536018	erythrocyte homeostasis
GO:0010632	101	0.436532	0.564239	regulation of epithelial cell migration
GO:0007188	101	0.351986	0.570548	adenylate cyclase-modulating G-protein coupled receptor signaling pathway
GO:0008360	101	0.455664	0.555922	regulation of cell shape
GO:0072659	101	0.633778	0.530502	protein localization to plasma membrane
GO:0050680	101	0.420034	0.472805	negative regulation of epithelial cell proliferation
GO:0019233	101	0.448181	0.658666	sensory perception of pain
GO:0015718	101	0.443707	0.566182	monocarboxylic acid transport
GO:0031348	101	0.343518	0.519157	negative regulation of defense response
GO:0030808	102	0.403509	0.636915	regulation of nucleotide biosynthetic process
GO:0046058	102	0.296745	0.585482	cAMP metabolic process
GO:0044106	102	0.481116	0.589904	cellular amine metabolic process
GO:1901991	102	0.593953	0.329102	negative regulation of mitotic cell cycle phase transition
GO:0043123	102	0.674723	0.536449	positive regulation of I-kappaB kinase/NF-kappaB cascade
GO:0007270	102	0.503224	0.691426	neuron-neuron synaptic transmission
GO:0071216	102	0.458501	0.592447	cellular response to biotic stimulus
GO:0070665	102	0.453345	0.568929	positive regulation of leukocyte proliferation
GO:0000302	102	0.562336	0.557943	response to reactive oxygen species
GO:2001056	103	0.644815	0.545447	positive regulation of cysteine-type endopeptidase activity
GO:0031334	103	0.522231	0.598453	positive regulation of protein complex assembly
GO:0032409	103	0.572298	0.496425	regulation of transporter activity
GO:0046545	104	0.521189	0.44219	development of primary female sexual characteristics
GO:0051054	104	0.587472	0.635941	positive regulation of DNA metabolic process
GO:0045834	104	0.433407	0.588897	positive regulation of lipid metabolic process
GO:0031647	104	0.48544	0.489442	regulation of protein stability
GO:0006479	104	0.607821	0.451097	protein methylation
GO:0008213	104	0.607821	0.451097	protein alkylation
GO:0042129	104	0.510464	0.606104	regulation of T cell proliferation
GO:0007219	104	0.413474	0.595564	Notch signaling pathway
GO:0050663	104	0.455722	0.544307	cytokine secretion
GO:0090316	104	0.66884	0.731404	positive regulation of intracellular protein transport
GO:0055123	104	0.428888	0.599165	digestive system development
GO:0071824	104	0.509215	0.584052	protein-DNA complex subunit organization
GO:0006302	105	0.272008	0.158851	double-strand break repair
GO:0002440	105	0.566081	0.598423	production of molecular mediator of immune response
GO:0060041	105	0.446171	0.605769	retina development in camera-type eye
GO:0007568	105	0.629166	0.574398	aging
GO:0051224	105	0.377755	0.523311	negative regulation of protein transport
GO:0043393	105	0.558725	0.60369	regulation of protein binding
GO:0032320	106	0.498825	0.488246	positive regulation of Ras GTPase activity
GO:0016072	106	0.646518	0.390202	rRNA metabolic process
GO:0051188	106	0.444316	0.496256	cofactor biosynthetic process
GO:0035303	106	0.637311	0.65244	regulation of dephosphorylation
GO:0016125	106	0.597646	0.646007	sterol metabolic process
GO:0002695	106	0.50206	0.55285	negative regulation of leukocyte activation
GO:0043409	106	0.35285	0.514394	negative regulation of MAPK cascade
GO:0048167	106	0.409353	0.654817	regulation of synaptic plasticity
GO:0003206	106	0.495895	0.537575	cardiac chamber morphogenesis
GO:0030509	107	0.455662	0.512311	BMP signaling pathway
GO:0043542	107	0.502944	0.53324	endothelial cell migration
GO:0007163	107	0.565539	0.668122	establishment or maintenance of cell polarity
GO:0032984	107	0.452487	0.526235	macromolecular complex disassembly
GO:0035051	107	0.527509	0.58389	cardiocyte differentiation
GO:0006937	107	0.43694	0.585592	regulation of muscle contraction
GO:0009581	107	0.308886	0.497764	detection of external stimulus
GO:0009308	108	0.501065	0.579164	amine metabolic process
GO:0040029	108	0.481241	0.380777	regulation of gene expression, epigenetic
GO:0019228	108	0.454095	0.479576	regulation of action potential in neuron
GO:0019827	108	0.604378	0.579144	stem cell maintenance
GO:0034599	108	0.622707	0.578336	cellular response to oxidative stress
GO:0015698	108	0.452875	0.632178	inorganic anion transport
GO:0046660	109	0.529135	0.467847	female sex differentiation
GO:0030799	109	0.388984	0.635016	regulation of cyclic nucleotide metabolic process
GO:0010950	109	0.622807	0.562524	positive regulation of endopeptidase activity
GO:0045619	109	0.538502	0.632754	regulation of lymphocyte differentiation
GO:0002819	109	0.543527	0.466674	regulation of adaptive immune response
GO:0051495	109	0.530468	0.694901	positive regulation of cytoskeleton organization
GO:0016197	109	0.23932	0.204306	endosomal transport
GO:0007605	109	0.50605	0.67553	sensory perception of sound
GO:0061351	109	0.514857	0.609448	neural precursor cell proliferation
GO:0000209	110	0.649771	0.457815	protein polyubiquitination
GO:0010810	110	0.396898	0.53647	regulation of cell-substrate adhesion
GO:0007187	110	0.365725	0.58552	G-protein coupled receptor signaling pathway, coupled to cyclic nucleotide second messenger
GO:0060348	110	0.570595	0.528635	bone development
GO:0031214	110	0.387113	0.527615	biomineral tissue development
GO:0050920	110	0.352318	0.55199	regulation of chemotaxis
GO:0046890	111	0.415697	0.573316	regulation of lipid biosynthetic process
GO:0010675	111	0.549276	0.587356	regulation of cellular carbohydrate metabolic process
GO:0031396	111	0.334545	0.490952	regulation of protein ubiquitination
GO:0016573	111	0.389374	0.48013	histone acetylation
GO:1902107	111	0.455143	0.633807	positive regulation of leukocyte differentiation
GO:0050796	111	0.530146	0.650987	regulation of insulin secretion
GO:0048747	111	0.343352	0.527316	muscle fiber development
GO:0010721	111	0.461599	0.476015	negative regulation of cell development
GO:0001818	111	0.498785	0.553981	negative regulation of cytokine production
GO:0007601	111	0.36868	0.501006	visual perception
GO:0032271	111	0.557992	0.511676	regulation of protein polymerization
GO:0009566	112	0.585355	0.633884	fertilization
GO:0052652	112	0.37366	0.589294	cyclic purine nucleotide metabolic process
GO:0045017	112	0.50155	0.516496	glycerolipid biosynthetic process
GO:0002703	112	0.532404	0.514616	regulation of leukocyte mediated immunity
GO:0050866	112	0.500107	0.557777	negative regulation of cell activation
GO:0032886	112	0.538121	0.544162	regulation of microtubule-based process
GO:0007050	112	0.36385	0.476194	cell cycle arrest
GO:0030178	112	0.4306	0.517857	negative regulation of Wnt receptor signaling pathway
GO:0043433	113	0.421558	0.490986	negative regulation of sequence-specific DNA binding transcription factor activity
GO:0009190	113	0.363037	0.587973	cyclic nucleotide biosynthetic process
GO:0002699	113	0.501823	0.501138	positive regulation of immune effector process
GO:0045089	113	0.55333	0.670302	positive regulation of innate immune response
GO:0045787	113	0.459234	0.647333	positive regulation of cell cycle
GO:0051648	113	0.470915	0.624708	vesicle localization
GO:0015931	113	0.47566	0.393983	nucleobase-containing compound transport
GO:0043603	114	0.597785	0.632333	cellular amide metabolic process
GO:0006914	114	0.48574	0.481101	autophagy
GO:0018393	114	0.394602	0.469963	internal peptidyl-lysine acetylation
GO:0001764	114	0.368378	0.557116	neuron migration
GO:0033044	114	0.671439	0.557783	regulation of chromosome organization
GO:0044782	114	0.374868	0.285207	cilium organization
GO:0050953	115	0.371979	0.495092	sensory perception of light stimulus
GO:0022612	115	0.514214	0.603489	gland morphogenesis
GO:0030879	115	0.648178	0.64839	mammary gland development
GO:0090305	116	0.627894	0.566495	nucleic acid phosphodiester bond hydrolysis
GO:0031331	116	0.48631	0.625262	positive regulation of cellular catabolic process
GO:0046165	116	0.630663	0.719582	alcohol biosynthetic process
GO:0006109	116	0.562209	0.578471	regulation of carbohydrate metabolic process
GO:0043112	116	0.564959	0.585746	receptor metabolic process
GO:0008154	116	0.539484	0.524112	actin polymerization or depolymerization
GO:0043491	116	0.455871	0.605652	protein kinase B signaling cascade
GO:0045216	116	0.436788	0.531399	cell-cell junction organization
GO:0032869	116	0.453719	0.514396	cellular response to insulin stimulus
GO:0042471	116	0.525323	0.634905	ear morphogenesis
GO:0030902	116	0.507728	0.670502	hindbrain development
GO:0008643	116	0.394566	0.602244	carbohydrate transport
GO:0006643	117	0.556012	0.532305	membrane lipid metabolic process
GO:0007179	117	0.483022	0.583962	transforming growth factor beta receptor signaling pathway
GO:2001235	117	0.528585	0.578006	positive regulation of apoptotic signaling pathway
GO:0031668	117	0.633942	0.608915	cellular response to extracellular stimulus
GO:0006399	118	0.624868	0.188545	tRNA metabolic process
GO:0018394	118	0.391963	0.463513	peptidyl-lysine acetylation
GO:0006475	118	0.409545	0.505667	internal protein amino acid acetylation
GO:0030595	118	0.409962	0.616789	leukocyte chemotaxis
GO:0048193	118	0.293511	0.278454	Golgi vesicle transport
GO:0001838	118	0.545976	0.446944	embryonic epithelial tube formation
GO:0072175	118	0.545976	0.446944	epithelial tube formation
GO:0016202	118	0.494731	0.646185	regulation of striated muscle tissue development
GO:0097305	118	0.612636	0.687545	response to alcohol
GO:0072593	119	0.574456	0.639314	reactive oxygen species metabolic process
GO:0007160	119	0.429925	0.542349	cell-matrix adhesion
GO:0014031	119	0.484902	0.475167	mesenchymal cell development
GO:0016032	119	0.66449	0.642406	viral process
GO:0006457	120	0.436551	0.460692	protein folding
GO:0050870	120	0.422417	0.563521	positive regulation of T cell activation
GO:0002274	120	0.351076	0.579376	myeloid leukocyte activation
GO:0001505	120	0.429458	0.532378	regulation of neurotransmitter levels
GO:0060271	120	0.383748	0.318917	cilium morphogenesis
GO:0044764	120	0.659635	0.643624	multi-organism cellular process
GO:0048706	120	0.449904	0.653616	embryonic skeletal system development
GO:0048634	120	0.490619	0.642574	regulation of muscle organ development
GO:1901861	120	0.504055	0.649552	regulation of muscle tissue development
GO:0010952	121	0.607335	0.546415	positive regulation of peptidase activity
GO:0016485	121	0.530301	0.522032	protein processing
GO:0008016	121	0.32635	0.505636	regulation of heart contraction
GO:0072089	121	0.409231	0.613759	stem cell proliferation
GO:0046328	122	0.445799	0.578108	regulation of JNK cascade
GO:0048469	122	0.449521	0.554143	cell maturation
GO:0090150	122	0.495281	0.606164	establishment of protein localization to membrane
GO:0070588	122	0.469823	0.596298	calcium ion transmembrane transport
GO:0003205	122	0.528848	0.562781	cardiac chamber development
GO:0006836	122	0.432616	0.585252	neurotransmitter transport
GO:0002262	123	0.547019	0.518896	myeloid cell homeostasis
GO:0000082	123	0.531084	0.415942	G1/S transition of mitotic cell cycle
GO:0050679	123	0.552729	0.604631	positive regulation of epithelial cell proliferation
GO:0050731	124	0.445914	0.598652	positive regulation of peptidyl-tyrosine phosphorylation
GO:0035113	124	0.645685	0.61904	embryonic appendage morphogenesis
GO:0030326	124	0.645685	0.61904	embryonic limb morphogenesis
GO:0043524	125	0.596408	0.629483	negative regulation of neuron apoptotic process
GO:0009913	126	0.559666	0.610286	epidermal cell differentiation
GO:0045444	126	0.526512	0.503833	fat cell differentiation
GO:0042306	126	0.615595	0.698891	regulation of protein import into nucleus
GO:0008654	127	0.446716	0.444203	phospholipid biosynthetic process
GO:0006633	127	0.557878	0.559131	fatty acid biosynthetic process
GO:0051607	127	0.575662	0.701729	defense response to virus
GO:0050954	127	0.458449	0.637996	sensory perception of mechanical stimulus
GO:0071214	128	0.596774	0.631048	cellular response to abiotic stimulus
GO:0051604	129	0.51618	0.528228	protein maturation
GO:0048638	129	0.555393	0.648881	regulation of developmental growth
GO:0090276	129	0.515078	0.631676	regulation of peptide hormone secretion
GO:0034330	129	0.445232	0.550018	cell junction organization
GO:0035148	129	0.541166	0.461808	tube formation
GO:0007596	129	0.430722	0.522404	blood coagulation
GO:2000021	129	0.521461	0.614979	regulation of ion homeostasis
GO:0006473	130	0.434772	0.499697	protein acetylation
GO:0071560	130	0.505013	0.612617	cellular response to transforming growth factor beta stimulus
GO:0048771	130	0.517909	0.559711	tissue remodeling
GO:0006865	130	0.557885	0.688902	amino acid transport
GO:0071559	130	0.505013	0.612617	response to transforming growth factor beta stimulus
GO:0006694	131	0.593807	0.715263	steroid biosynthetic process
GO:0048762	131	0.499414	0.494043	mesenchymal cell differentiation
GO:0007599	131	0.43091	0.531729	hemostasis
GO:0002791	131	0.505559	0.631314	regulation of peptide secretion
GO:0044242	132	0.534752	0.583088	cellular lipid catabolic process
GO:0002263	132	0.539976	0.557638	cell activation involved in immune response
GO:0002366	132	0.539976	0.557638	leukocyte activation involved in immune response
GO:0042098	132	0.558299	0.663473	T cell proliferation
GO:0060828	132	0.516206	0.567407	regulation of canonical Wnt receptor signaling pathway
GO:0050817	132	0.434598	0.51419	coagulation
GO:0090087	132	0.515205	0.621014	regulation of peptide transport
GO:0030100	133	0.453639	0.503394	regulation of endocytosis
GO:0033500	133	0.51983	0.620282	carbohydrate homeostasis
GO:0042593	133	0.51983	0.620282	glucose homeostasis
GO:0006486	134	0.591668	0.654965	protein glycosylation
GO:0043413	134	0.591668	0.654965	macromolecule glycosylation
GO:0051329	134	0.529223	0.394614	interphase of mitotic cell cycle
GO:0000075	134	0.441837	0.222376	cell cycle checkpoint
GO:0051325	134	0.529223	0.394614	interphase
GO:0090287	134	0.532635	0.598696	regulation of cellular response to growth factor stimulus
GO:0071805	134	0.345184	0.47742	potassium ion transmembrane transport
GO:0050880	134	0.440282	0.636091	regulation of blood vessel size
GO:0071496	134	0.540086	0.595258	cellular response to external stimulus
GO:0007009	134	0.411216	0.536765	plasma membrane organization
GO:0045785	135	0.423141	0.606009	positive regulation of cell adhesion
GO:0070372	135	0.506437	0.662294	regulation of ERK1 and ERK2 cascade
GO:2001236	135	0.549174	0.632516	regulation of extrinsic apoptotic signaling pathway
GO:1900180	135	0.615914	0.695628	regulation of protein localization to nucleus
GO:0071804	135	0.346299	0.477653	cellular potassium ion transport
GO:0048592	135	0.617506	0.642474	eye morphogenesis
GO:0033002	135	0.477837	0.627277	muscle cell proliferation
GO:0001666	135	0.382463	0.538918	response to hypoxia
GO:0006898	135	0.602064	0.616059	receptor-mediated endocytosis
GO:0035150	135	0.440022	0.637375	regulation of tube size
GO:0071103	136	0.477721	0.521602	DNA conformation change
GO:0016051	136	0.521515	0.593635	carbohydrate biosynthetic process
GO:0060560	136	0.487786	0.497078	developmental growth involved in morphogenesis
GO:0090068	136	0.485149	0.591479	positive regulation of cell cycle process
GO:0010001	136	0.536832	0.552993	glial cell differentiation
GO:0044706	136	0.623576	0.62994	multi-multicellular organism process
GO:0015850	136	0.531059	0.690423	organic hydroxy compound transport
GO:0036293	136	0.390337	0.537194	response to decreased oxygen levels
GO:0042445	137	0.441056	0.541277	hormone metabolic process
GO:0030308	137	0.467835	0.520108	negative regulation of cell growth
GO:0030073	137	0.469975	0.605062	insulin secretion
GO:0001649	137	0.49421	0.645582	osteoblast differentiation
GO:0090257	137	0.476876	0.632355	regulation of muscle system process
GO:0032102	137	0.315957	0.498418	negative regulation of response to external stimulus
GO:0032868	137	0.458094	0.534615	response to insulin stimulus
GO:0045088	138	0.526416	0.643	regulation of innate immune response
GO:0001894	138	0.502444	0.564421	tissue homeostasis
GO:0030258	139	0.51269	0.567061	lipid modification
GO:1901215	139	0.595507	0.655378	negative regulation of neuron death
GO:0050808	139	0.382397	0.535624	synapse organization
GO:0071375	139	0.472023	0.537004	cellular response to peptide hormone stimulus
GO:1901653	139	0.472023	0.537004	cellular response to peptide
GO:0007369	139	0.499662	0.541749	gastrulation
GO:0001890	139	0.368433	0.451376	placenta development
GO:0030534	139	0.408597	0.572394	adult behavior
GO:0070482	139	0.404515	0.545386	response to oxygen levels
GO:0019932	140	0.390546	0.519108	second-messenger-mediated signaling
GO:0007281	141	0.523942	0.559483	germ cell development
GO:0009187	141	0.329764	0.571049	cyclic nucleotide metabolic process
GO:0045637	141	0.51042	0.598089	regulation of myeloid cell differentiation
GO:0035107	141	0.64292	0.614286	appendage morphogenesis
GO:0035108	141	0.64292	0.614286	limb morphogenesis
GO:0006575	142	0.655795	0.606224	cellular modified amino acid metabolic process
GO:0006470	142	0.502721	0.553942	protein dephosphorylation
GO:0007254	142	0.444736	0.57648	JNK cascade
GO:0016358	142	0.352618	0.579926	dendrite development
GO:0050708	142	0.416662	0.554513	regulation of protein secretion
GO:0043270	142	0.468823	0.592143	positive regulation of ion transport
GO:0007126	143	0.501589	0.497832	meiosis
GO:0070085	143	0.569723	0.647729	glycosylation
GO:0007018	143	0.367321	0.432132	microtubule-based movement
GO:0030336	143	0.446631	0.567768	negative regulation of cell migration
GO:0022403	143	0.532454	0.386121	cell cycle phase
GO:0032872	143	0.46033	0.613785	regulation of stress-activated MAPK cascade
GO:2001234	143	0.556987	0.621687	negative regulation of apoptotic signaling pathway
GO:0050769	143	0.425047	0.533788	positive regulation of neurogenesis
GO:0060047	143	0.364029	0.539511	heart contraction
GO:0051048	143	0.396936	0.628838	negative regulation of secretion
GO:0042742	143	0.473165	0.35236	defense response to bacterium
GO:0044703	144	0.605543	0.674887	multi-organism reproductive process
GO:0010631	144	0.44225	0.545009	epithelial cell migration
GO:0070302	144	0.462917	0.614848	regulation of stress-activated protein kinase signaling cascade
GO:0003015	144	0.363527	0.537274	heart process
GO:0090132	144	0.44225	0.545009	epithelium migration
GO:0018105	146	0.396244	0.456977	peptidyl-serine phosphorylation
GO:0007059	146	0.315886	0.267617	chromosome segregation
GO:0016331	146	0.556963	0.510443	morphogenesis of embryonic epithelium
GO:0043414	147	0.515664	0.471879	macromolecule methylation
GO:0042180	147	0.535567	0.603772	cellular ketone metabolic process
GO:0002573	147	0.516113	0.613453	myeloid leukocyte differentiation
GO:0030522	147	0.645211	0.70985	intracellular receptor signaling pathway
GO:0021915	147	0.553441	0.449684	neural tube development
GO:0051924	147	0.469795	0.612703	regulation of calcium ion transport
GO:0050670	148	0.479255	0.579678	regulation of lymphocyte proliferation
GO:2000146	148	0.444683	0.573144	negative regulation of cell motility
GO:0010951	149	0.583556	0.625963	negative regulation of endopeptidase activity
GO:0051656	149	0.50662	0.640095	establishment of organelle localization
GO:0032944	149	0.466645	0.577615	regulation of mononuclear cell proliferation
GO:0090130	149	0.436956	0.522091	tissue migration
GO:0032496	149	0.432043	0.607029	response to lipopolysaccharide
GO:0042254	149	0.606888	0.345635	ribosome biogenesis
GO:0051321	150	0.492786	0.502726	meiotic cell cycle
GO:0070371	150	0.515285	0.669687	ERK1 and ERK2 cascade
GO:0003018	150	0.44865	0.642863	vascular process in circulatory system
GO:0008217	150	0.355364	0.602516	regulation of blood pressure
GO:0043900	150	0.59752	0.679403	regulation of multi-organism process
GO:0043406	151	0.444809	0.543569	positive regulation of MAP kinase activity
GO:0015980	151	0.611139	0.640152	energy derivation by oxidation of organic compounds
GO:0032388	151	0.665081	0.699733	positive regulation of intracellular transport
GO:0010038	151	0.500488	0.566123	response to metal ion
GO:0051258	151	0.528682	0.537556	protein polymerization
GO:0006790	152	0.560455	0.598912	sulfur compound metabolic process
GO:0043543	152	0.460443	0.527644	protein acylation
GO:0060326	152	0.472743	0.630266	cell chemotaxis
GO:0051271	152	0.454086	0.582955	negative regulation of cellular component movement
GO:0090092	152	0.521003	0.536289	regulation of transmembrane receptor protein serine/threonine kinase signaling pathway
GO:0021953	152	0.412089	0.649403	central nervous system neuron differentiation
GO:2000027	152	0.486159	0.667774	regulation of organ morphogenesis
GO:0060485	152	0.462406	0.486988	mesenchyme development
GO:0048736	152	0.601113	0.600599	appendage development
GO:0060173	152	0.601113	0.600599	limb development
GO:1901617	153	0.55261	0.659399	organic hydroxy compound biosynthetic process
GO:0002449	153	0.530043	0.54358	lymphocyte mediated immunity
GO:0043122	153	0.560866	0.583262	regulation of I-kappaB kinase/NF-kappaB cascade
GO:0051216	153	0.434094	0.587173	cartilage development
GO:0048738	153	0.459849	0.570194	cardiac muscle tissue development
GO:0006469	154	0.40144	0.527158	negative regulation of protein kinase activity
GO:0035023	154	0.357975	0.485732	regulation of Rho protein signal transduction
GO:0010927	154	0.266241	0.360336	cellular component assembly involved in morphogenesis
GO:0070663	154	0.473281	0.566638	regulation of leukocyte proliferation
GO:0006200	155	0.538236	0.594035	ATP catabolic process
GO:0035264	155	0.50423	0.599875	multicellular organism growth
GO:0097485	155	0.368782	0.500113	neuron projection guidance
GO:0007411	155	0.368782	0.500113	axon guidance
GO:0010741	155	0.431888	0.582463	negative regulation of intracellular protein kinase cascade
GO:0055002	155	0.33328	0.481701	striated muscle cell development
GO:0046822	155	0.595892	0.645635	regulation of nucleocytoplasmic transport
GO:0009896	156	0.505037	0.588971	positive regulation of catabolic process
GO:0031667	156	0.656559	0.649408	response to nutrient levels
GO:0001508	156	0.498111	0.581136	regulation of action potential
GO:0008406	157	0.571508	0.515859	gonad development
GO:0006650	157	0.508074	0.510748	glycerophospholipid metabolic process
GO:1901988	157	0.530282	0.278737	negative regulation of cell cycle phase transition
GO:0021537	157	0.447645	0.596261	telencephalon development
GO:0032103	157	0.447871	0.579191	positive regulation of response to external stimulus
GO:0009615	157	0.554107	0.665719	response to virus
GO:0044419	157	0.571932	0.666228	interspecies interaction between organisms
GO:0044403	157	0.571932	0.666228	symbiosis, encompassing mutualism through parasitism
GO:0016054	158	0.544591	0.648679	organic acid catabolic process
GO:0046395	158	0.544591	0.648679	carboxylic acid catabolic process
GO:0018209	158	0.421553	0.456623	peptidyl-serine modification
GO:0045927	158	0.515799	0.638754	positive regulation of growth
GO:0009169	159	0.488741	0.589548	purine ribonucleoside monophosphate catabolic process
GO:0009158	159	0.488741	0.589548	ribonucleoside monophosphate catabolic process
GO:0009128	160	0.493883	0.598302	purine nucleoside monophosphate catabolic process
GO:0045765	160	0.365764	0.527095	regulation of angiogenesis
GO:0051091	161	0.487118	0.542282	positive regulation of sequence-specific DNA binding transcription factor activity
GO:0043547	162	0.405058	0.520588	positive regulation of GTPase activity
GO:0009125	162	0.497128	0.597002	nucleoside monophosphate catabolic process
GO:0006310	162	0.42848	0.414216	DNA recombination
GO:0048839	162	0.48634	0.620248	inner ear development
GO:0043281	163	0.605036	0.612504	regulation of cysteine-type endopeptidase activity involved in apoptotic process
GO:0030072	163	0.462008	0.58531	peptide hormone secretion
GO:1901990	163	0.567267	0.430292	regulation of mitotic cell cycle phase transition
GO:0022411	163	0.515631	0.513556	cellular component disassembly
GO:0030198	163	0.453761	0.468358	extracellular matrix organization
GO:0030278	163	0.453644	0.569605	regulation of ossification
GO:0043062	164	0.45192	0.471371	extracellular structure organization
GO:0050795	164	0.350811	0.508419	regulation of behavior
GO:1901605	165	0.666255	0.633844	alpha-amino acid metabolic process
GO:0018205	165	0.384153	0.457852	peptidyl-lysine modification
GO:0002757	165	0.510832	0.525506	immune response-activating signal transduction
GO:0072330	166	0.537368	0.591285	monocarboxylic acid biosynthetic process
GO:0033673	166	0.396775	0.520058	negative regulation of kinase activity
GO:0051403	166	0.458002	0.606296	stress-activated MAPK cascade
GO:0042063	166	0.506346	0.562965	gliogenesis
GO:0055001	166	0.352606	0.505161	muscle cell development
GO:0051251	167	0.441685	0.566048	positive regulation of lymphocyte activation
GO:0042113	167	0.511748	0.565136	B cell activation
GO:0007611	167	0.447839	0.582478	learning or memory
GO:0001822	167	0.498255	0.552388	kidney development
GO:0040013	167	0.44512	0.582374	negative regulation of locomotion
GO:0046883	168	0.462735	0.587399	regulation of hormone secretion
GO:0002790	168	0.455244	0.588948	peptide secretion
GO:0002237	168	0.442141	0.572511	response to molecule of bacterial origin
GO:0050730	170	0.45405	0.582501	regulation of peptidyl-tyrosine phosphorylation
GO:0031098	171	0.474853	0.614293	stress-activated protein kinase signaling cascade
GO:0030324	171	0.531703	0.639092	lung development
GO:0007249	172	0.555994	0.57026	I-kappaB kinase/NF-kappaB cascade
GO:0030323	172	0.534859	0.642421	respiratory tube development
GO:0031349	172	0.52912	0.597506	positive regulation of defense response
GO:2000116	173	0.591313	0.599258	regulation of cysteine-type endopeptidase activity
GO:0048754	173	0.46562	0.623822	branching morphogenesis of an epithelial tube
GO:0010639	174	0.506416	0.475012	negative regulation of organelle organization
GO:0042176	175	0.530963	0.614636	regulation of protein catabolic process
GO:0030217	175	0.513749	0.584743	T cell differentiation
GO:0002460	175	0.523304	0.51717	adaptive immune response based on somatic recombination of immune receptors built from immunoglobulin superfamily domains
GO:1901342	175	0.368098	0.516569	regulation of vasculature development
GO:0022412	176	0.5107	0.579913	cellular process involved in reproduction in multicellular organism
GO:0043161	176	0.365079	0.486033	proteasomal ubiquitin-dependent protein catabolic process
GO:0032147	176	0.460313	0.585239	activation of protein kinase activity
GO:0002764	176	0.497683	0.521972	immune response-regulating signaling pathway
GO:0051348	177	0.410128	0.542478	negative regulation of transferase activity
GO:0006006	177	0.508506	0.623274	glucose metabolic process
GO:0031346	177	0.432637	0.564105	positive regulation of cell projection organization
GO:0033157	177	0.590699	0.675148	regulation of intracellular protein transport
GO:0006813	177	0.43138	0.577881	potassium ion transport
GO:0048545	177	0.491319	0.569904	response to steroid hormone stimulus
GO:0032318	178	0.499236	0.459502	regulation of Ras GTPase activity
GO:0050900	178	0.413458	0.588044	leukocyte migration
GO:0009306	178	0.453657	0.591985	protein secretion
GO:0006814	178	0.452769	0.611805	sodium ion transport
GO:0046777	179	0.530687	0.609005	protein autophosphorylation
GO:0030111	179	0.487156	0.53718	regulation of Wnt receptor signaling pathway
GO:0050890	179	0.460617	0.586052	cognition
GO:0048511	179	0.47595	0.542225	rhythmic process
GO:0009991	179	0.622463	0.64925	response to extracellular stimulus
GO:0007204	180	0.38778	0.555089	elevation of cytosolic calcium ion concentration
GO:0072657	180	0.489047	0.590844	protein localization to membrane
GO:0007626	180	0.417335	0.662124	locomotory behavior
GO:0050863	181	0.475009	0.596323	regulation of T cell activation
GO:0007266	182	0.379978	0.51511	Rho protein signal transduction
GO:0006732	183	0.553678	0.591151	coenzyme metabolic process
GO:0032956	183	0.509167	0.519879	regulation of actin cytoskeleton organization
GO:0051098	183	0.604661	0.576213	regulation of binding
GO:0045137	184	0.586451	0.545911	development of primary sexual characteristics
GO:0009152	184	0.563369	0.745437	purine ribonucleotide biosynthetic process
GO:0060070	184	0.523356	0.57997	canonical Wnt receptor signaling pathway
GO:0043523	184	0.590827	0.618859	regulation of neuron apoptotic process
GO:0015833	184	0.469642	0.582357	peptide transport
GO:0043434	185	0.532225	0.58952	response to peptide hormone stimulus
GO:0051235	185	0.58184	0.602187	maintenance of location
GO:0061448	186	0.420269	0.577014	connective tissue development
GO:0002696	187	0.423362	0.57218	positive regulation of leukocyte activation
GO:0010720	187	0.417571	0.527143	positive regulation of cell development
GO:0042493	187	0.53832	0.597119	response to drug
GO:0009101	188	0.581304	0.640716	glycoprotein biosynthetic process
GO:1902105	188	0.505603	0.608372	regulation of leukocyte differentiation
GO:0046034	189	0.551041	0.597175	ATP metabolic process
GO:0002250	189	0.549741	0.545295	adaptive immune response
GO:0046651	189	0.478449	0.612761	lymphocyte proliferation
GO:0045926	189	0.500887	0.549971	negative regulation of growth
GO:0043583	189	0.502385	0.632331	ear development
GO:0048871	189	0.498427	0.573556	multicellular organismal homeostasis
GO:0006164	190	0.554108	0.733554	purine nucleotide biosynthetic process
GO:0009952	190	0.518501	0.59189	anterior/posterior pattern specification
GO:0032943	190	0.470018	0.611264	mononuclear cell proliferation
GO:0009416	190	0.602256	0.632386	response to light stimulus
GO:0009260	191	0.579323	0.742556	ribonucleotide biosynthetic process
GO:0019221	191	0.509016	0.592861	cytokine-mediated signaling pathway
GO:0051222	191	0.636632	0.699208	positive regulation of protein transport
GO:0060249	191	0.578981	0.588448	anatomical structure homeostasis
GO:0001819	192	0.506404	0.605938	positive regulation of cytokine production
GO:0006936	192	0.381264	0.518945	muscle contraction
GO:0050727	192	0.361979	0.504398	regulation of inflammatory response
GO:0006417	193	0.48394	0.56458	regulation of translation
GO:0010948	193	0.500581	0.353625	negative regulation of cell cycle process
GO:0045786	193	0.482223	0.481951	negative regulation of cell cycle
GO:0097191	193	0.496085	0.611336	extrinsic apoptotic signaling pathway
GO:0048705	193	0.515948	0.570748	skeletal system morphogenesis
GO:0060541	193	0.539404	0.647696	respiratory system development
GO:0034470	194	0.523352	0.222885	ncRNA processing
GO:0010498	194	0.393622	0.493873	proteasomal protein catabolic process
GO:0046390	194	0.589778	0.741717	ribose phosphate biosynthetic process
GO:0032535	194	0.52098	0.501284	regulation of cellular component size
GO:0021700	194	0.45119	0.55326	developmental maturation
GO:1901652	194	0.525518	0.58806	response to peptide
GO:0030162	195	0.559897	0.667993	regulation of proteolysis
GO:0003007	195	0.451946	0.503908	heart morphogenesis
GO:0002683	196	0.428337	0.534353	negative regulation of immune system process
GO:0050867	196	0.449621	0.57404	positive regulation of cell activation
GO:0042886	196	0.465171	0.589607	amide transport
GO:0072522	197	0.568686	0.733383	purine-containing compound biosynthetic process
GO:0031589	197	0.4527	0.552086	cell-substrate adhesion
GO:0002443	198	0.494867	0.525257	leukocyte mediated immunity
GO:0006887	198	0.397398	0.567859	exocytosis
GO:0070661	198	0.47696	0.609941	leukocyte proliferation
GO:0071902	199	0.418586	0.573303	positive regulation of protein serine/threonine kinase activity
GO:0010769	199	0.42203	0.503792	regulation of cell morphogenesis involved in differentiation
GO:0071396	199	0.425885	0.554747	cellular response to lipid
GO:0097193	200	0.484816	0.497446	intrinsic apoptotic signaling pathway
GO:0051480	200	0.407737	0.575947	cytosolic calcium ion homeostasis
GO:0048872	200	0.537424	0.558393	homeostasis of number of cells
GO:0044712	202	0.569568	0.66274	single-organism catabolic process
GO:0044282	202	0.569568	0.66274	small molecule catabolic process
GO:0002697	202	0.502985	0.529114	regulation of immune effector process
GO:0051402	202	0.561225	0.6079	neuron apoptotic process
GO:1901214	202	0.581136	0.639161	regulation of neuron death
GO:0006606	202	0.634118	0.689054	protein import into nucleus
GO:0044744	202	0.634118	0.689054	protein targeting to nucleus
GO:0072001	202	0.497045	0.543395	renal system development
GO:0006869	203	0.475003	0.567331	lipid transport
GO:0051170	204	0.633612	0.683811	nuclear import
GO:0061138	204	0.472957	0.604782	morphogenesis of a branching epithelium
GO:0010466	206	0.568263	0.614053	negative regulation of peptidase activity
GO:0019318	206	0.509597	0.607476	hexose metabolic process
GO:0051052	207	0.554314	0.615243	regulation of DNA metabolic process
GO:0043405	207	0.475761	0.546451	regulation of MAP kinase activity
GO:0071407	207	0.500729	0.623931	cellular response to organic cyclic compound
GO:0002253	208	0.515233	0.549557	activation of immune response
GO:0043254	209	0.476592	0.562693	regulation of protein complex assembly
GO:0007548	210	0.573523	0.552572	sex differentiation
GO:0022613	210	0.305484	0.296071	ribonucleoprotein complex biogenesis
GO:0046879	212	0.413061	0.564233	hormone secretion
GO:0007015	212	0.435135	0.534681	actin filament organization
GO:1901987	212	0.544737	0.372011	regulation of cell cycle phase transition
GO:0002064	212	0.556324	0.620213	epithelial cell development
GO:0006979	212	0.478592	0.569338	response to oxidative stress
GO:0009167	213	0.523287	0.59718	purine ribonucleoside monophosphate metabolic process
GO:0006091	213	0.582086	0.632772	generation of precursor metabolites and energy
GO:0009126	214	0.527327	0.601427	purine nucleoside monophosphate metabolic process
GO:0051640	214	0.528873	0.623632	organelle localization
GO:0007519	214	0.436198	0.602757	skeletal muscle tissue development
GO:0050804	215	0.426642	0.633445	regulation of synaptic transmission
GO:0001763	215	0.477624	0.625265	morphogenesis of a branching structure
GO:0016042	216	0.538745	0.631626	lipid catabolic process
GO:0046942	216	0.441468	0.60661	carboxylic acid transport
GO:0009161	217	0.523552	0.586369	ribonucleoside monophosphate metabolic process
GO:0010959	217	0.524327	0.630479	regulation of metal ion transport
GO:0019216	218	0.479936	0.594824	regulation of lipid metabolic process
GO:0030031	218	0.477553	0.507498	cell projection assembly
GO:0015849	218	0.441951	0.610621	organic acid transport
GO:0001933	219	0.400886	0.484369	negative regulation of protein phosphorylation
GO:0060538	219	0.431932	0.584394	skeletal muscle organ development
GO:0008544	219	0.553921	0.599114	epidermis development
GO:0005996	220	0.525786	0.632926	monosaccharide metabolic process
GO:0001667	220	0.456582	0.53501	ameboidal cell migration
GO:0032970	220	0.510229	0.554321	regulation of actin filament-based process
GO:0048864	220	0.562968	0.593641	stem cell development
GO:0009914	220	0.415018	0.551067	hormone transport
GO:0009100	222	0.56777	0.60683	glycoprotein metabolic process
GO:0046486	223	0.5056	0.5418	glycerolipid metabolic process
GO:0051186	223	0.538364	0.584515	cofactor metabolic process
GO:0044262	224	0.515497	0.574212	cellular carbohydrate metabolic process
GO:0070997	226	0.547827	0.627329	neuron death
GO:0050678	226	0.491675	0.557023	regulation of epithelial cell proliferation
GO:0009123	228	0.532375	0.598792	nucleoside monophosphate metabolic process
GO:0042326	228	0.396906	0.47095	negative regulation of phosphorylation
GO:0045165	228	0.446914	0.636235	cell fate commitment
GO:0017038	228	0.647523	0.694252	protein import
GO:0007178	229	0.462244	0.505631	transmembrane receptor protein serine/threonine kinase signaling pathway
GO:0050878	229	0.46555	0.589189	regulation of body fluid levels
GO:0048608	231	0.519336	0.509311	reproductive structure development
GO:0006260	231	0.580739	0.510816	DNA replication
GO:0006644	231	0.495461	0.563953	phospholipid metabolic process
GO:0010035	231	0.518867	0.58648	response to inorganic substance
GO:0003012	232	0.419854	0.571904	muscle system process
GO:0051260	232	0.553839	0.66954	protein homooligomerization
GO:0032259	233	0.516511	0.474972	methylation
GO:0010876	233	0.477383	0.570335	lipid localization
GO:0008202	234	0.585684	0.647693	steroid metabolic process
GO:0042060	234	0.442409	0.556508	wound healing
GO:0030098	236	0.492072	0.549351	lymphocyte differentiation
GO:0044772	236	0.526291	0.407791	mitotic cell cycle phase transition
GO:0061458	236	0.52897	0.515433	reproductive system development
GO:0071417	237	0.525032	0.601712	cellular response to organonitrogen compound
GO:0008380	238	0.503079	0.395217	RNA splicing
GO:0043087	239	0.418141	0.51225	regulation of GTPase activity
GO:0010638	239	0.533113	0.64086	positive regulation of organelle organization
GO:0051969	241	0.433521	0.618896	regulation of transmission of nerve impulse
GO:0060627	241	0.427385	0.542698	regulation of vesicle-mediated transport
GO:0033124	243	0.428457	0.521288	regulation of GTP catabolic process
GO:0001655	244	0.470251	0.515456	urogenital system development
GO:0009165	245	0.605042	0.703084	nucleotide biosynthetic process
GO:0043010	246	0.493379	0.585017	camera-type eye development
GO:1901293	247	0.6076	0.704117	nucleoside phosphate biosynthetic process
GO:0034504	247	0.636081	0.679207	protein localization to nucleus
GO:0018108	250	0.452506	0.600119	peptidyl-tyrosine phosphorylation
GO:0007005	251	0.482224	0.502702	mitochondrion organization
GO:0016053	252	0.583903	0.576925	organic acid biosynthetic process
GO:0046394	252	0.583903	0.576925	carboxylic acid biosynthetic process
GO:0018212	252	0.45147	0.598562	peptidyl-tyrosine modification
GO:0043588	252	0.534776	0.575276	skin development
GO:0051249	253	0.493462	0.588991	regulation of lymphocyte activation
GO:0048732	254	0.534899	0.614773	gland development
GO:0006066	255	0.576535	0.66882	alcohol metabolic process
GO:0034660	256	0.401911	0.364691	ncRNA metabolic process
GO:0010975	257	0.413335	0.497427	regulation of neuron projection development
GO:0051047	257	0.453984	0.567359	positive regulation of secretion
GO:0030335	259	0.412749	0.577604	positive regulation of cell migration
GO:0052548	260	0.626038	0.635787	regulation of endopeptidase activity
GO:0031644	260	0.42994	0.618949	regulation of neurological system process
GO:0051146	261	0.401971	0.523866	striated muscle cell differentiation
GO:1901699	262	0.534725	0.597929	cellular response to nitrogen compound
GO:0030155	263	0.418485	0.495357	regulation of cell adhesion
GO:2000147	263	0.418932	0.57383	positive regulation of cell motility
GO:0030900	264	0.446109	0.58099	forebrain development
GO:0070925	266	0.438624	0.529194	organelle assembly
GO:0007346	266	0.58672	0.586894	regulation of mitotic cell cycle
GO:0034765	266	0.420091	0.559043	regulation of ion transmembrane transport
GO:0010563	269	0.449053	0.533174	negative regulation of phosphorus metabolic process
GO:0045936	269	0.449053	0.533174	negative regulation of phosphate metabolic process
GO:0006874	269	0.458918	0.559684	cellular calcium ion homeostasis
GO:0050673	270	0.520036	0.570678	epithelial cell proliferation
GO:0030811	271	0.448735	0.521608	regulation of nucleotide catabolic process
GO:0033121	271	0.448735	0.521608	regulation of purine nucleotide catabolic process
GO:0030099	271	0.548882	0.605237	myeloid cell differentiation
GO:0051272	271	0.421828	0.578239	positive regulation of cellular component movement
GO:0048562	271	0.51314	0.627501	embryonic organ morphogenesis
GO:0001558	272	0.519731	0.539776	regulation of cell growth
GO:0032870	272	0.457521	0.573581	cellular response to hormone stimulus
GO:0032844	272	0.518172	0.593752	regulation of homeostatic process
GO:0009314	272	0.62989	0.598634	response to radiation
GO:0040017	273	0.413692	0.577288	positive regulation of locomotion
GO:0009118	274	0.453222	0.527132	regulation of nucleoside metabolic process
GO:0048863	274	0.574459	0.600234	stem cell differentiation
GO:0034762	275	0.427093	0.546494	regulation of transmembrane transport
GO:0006816	278	0.482569	0.598259	calcium ion transport
GO:0051493	280	0.520614	0.550902	regulation of cytoskeleton organization
GO:0055074	280	0.454544	0.545686	calcium ion homeostasis
GO:0048589	281	0.523647	0.573449	developmental growth
GO:0044770	282	0.498126	0.392524	cell cycle phase transition
GO:0072594	282	0.630721	0.670182	establishment of protein localization to organelle
GO:0003001	283	0.412647	0.550336	generation of a signal involved in cell-cell signaling
GO:0023061	283	0.412647	0.550336	signal release
GO:0031400	284	0.429833	0.493607	negative regulation of protein modification process
GO:0001503	284	0.47218	0.557667	ossification
GO:0006631	285	0.524175	0.582923	fatty acid metabolic process
GO:0000226	285	0.440902	0.519522	microtubule cytoskeleton organization
GO:0072503	285	0.479364	0.56927	cellular divalent inorganic cation homeostasis
GO:0015711	285	0.474324	0.619261	organic anion transport
GO:0051090	286	0.494751	0.560383	regulation of sequence-specific DNA binding transcription factor activity
GO:0050778	288	0.513945	0.529196	positive regulation of immune response
GO:0046578	288	0.341146	0.458232	regulation of Ras protein signal transduction
GO:0001654	289	0.504313	0.578353	eye development
GO:0071345	291	0.51877	0.601633	cellular response to cytokine stimulus
GO:2001233	293	0.481975	0.590204	regulation of apoptotic signaling pathway
GO:0016570	294	0.442386	0.399896	histone modification
GO:0032386	295	0.574513	0.637051	regulation of intracellular transport
GO:0003002	297	0.51426	0.603094	regionalization
GO:0070838	297	0.493291	0.598532	divalent metal ion transport
GO:0006520	298	0.634134	0.6308	cellular amino acid metabolic process
GO:0072507	298	0.476869	0.556036	divalent inorganic cation homeostasis
GO:0016569	299	0.448942	0.40393	covalent chromatin modification
GO:0043410	299	0.451197	0.565325	positive regulation of MAPK cascade
GO:0006913	299	0.613999	0.623133	nucleocytoplasmic transport
GO:0009617	299	0.445494	0.537912	response to bacterium
GO:0045087	300	0.486329	0.587674	innate immune response
GO:0002694	301	0.445402	0.58253	regulation of leukocyte activation
GO:0016055	301	0.489788	0.560133	Wnt receptor signaling pathway
GO:0051169	301	0.613581	0.623229	nuclear transport
GO:0080135	302	0.521076	0.594634	regulation of cellular response to stress
GO:0042110	303	0.485162	0.567261	T cell activation
GO:0071363	303	0.4844	0.584114	cellular response to growth factor stimulus
GO:0042391	303	0.497906	0.619701	regulation of membrane potential
GO:0051346	304	0.578591	0.632895	negative regulation of hydrolase activity
GO:0051051	306	0.443195	0.584738	negative regulation of transport
GO:0006397	307	0.465752	0.466474	mRNA processing
GO:0043623	307	0.539249	0.5512	cellular protein complex assembly
GO:0016311	309	0.516022	0.59941	dephosphorylation
GO:0007283	310	0.473248	0.451038	spermatogenesis
GO:0022604	310	0.42008	0.520753	regulation of cell morphogenesis
GO:0060562	310	0.512655	0.571179	epithelial tube morphogenesis
GO:0072511	310	0.505432	0.598607	divalent inorganic cation transport
GO:0048232	311	0.468984	0.449072	male gamete generation
GO:0071900	311	0.457736	0.579451	regulation of protein serine/threonine kinase activity
GO:0051056	311	0.359341	0.473781	regulation of small GTPase mediated signal transduction
GO:0045860	312	0.405614	0.587549	positive regulation of protein kinase activity
GO:0070848	312	0.489397	0.597004	response to growth factor stimulus
GO:0031344	313	0.424936	0.519898	regulation of cell projection organization
GO:0016337	318	0.437532	0.575858	cell-cell adhesion
GO:0051223	318	0.584014	0.660999	regulation of protein transport
GO:0007409	319	0.442836	0.55711	axonogenesis
GO:0031347	322	0.414247	0.521829	regulation of defense response
GO:0006511	323	0.380722	0.471081	ubiquitin-dependent protein catabolic process
GO:0000280	324	0.495777	0.492124	nuclear division
GO:0007067	324	0.495777	0.492124	mitosis
GO:0090066	325	0.510833	0.579821	regulation of anatomical structure size
GO:0050865	326	0.462549	0.57887	regulation of cell activation
GO:0035239	326	0.504817	0.572264	tube morphogenesis
GO:0019941	328	0.380855	0.469645	modification-dependent protein catabolic process
GO:0052547	328	0.627184	0.643347	regulation of peptidase activity
GO:0043065	328	0.493646	0.544529	positive regulation of apoptotic process
GO:0042692	328	0.430178	0.528782	muscle cell differentiation
GO:0043632	331	0.382811	0.470932	modification-dependent macromolecule catabolic process
GO:0006875	332	0.513832	0.576976	cellular metal ion homeostasis
GO:0061564	332	0.434663	0.542758	axon development
GO:0006605	332	0.602864	0.656386	protein targeting
GO:0033674	333	0.421845	0.593969	positive regulation of kinase activity
GO:0008015	334	0.412186	0.60643	blood circulation
GO:0006281	335	0.280642	0.223775	DNA repair
GO:0043068	335	0.490941	0.549321	positive regulation of programmed cell death
GO:0016049	336	0.524292	0.544343	cell growth
GO:0003013	336	0.407205	0.602362	circulatory system process
GO:0051129	336	0.484121	0.48953	negative regulation of cellular component organization
GO:0010608	341	0.501558	0.522604	posttranscriptional regulation of gene expression
GO:0010817	345	0.410438	0.549625	regulation of hormone levels
GO:0051347	346	0.429919	0.592929	positive regulation of transferase activity
GO:1901615	348	0.531783	0.648824	organic hydroxy compound metabolic process
GO:0001525	348	0.443788	0.560112	angiogenesis
GO:0007517	348	0.456692	0.588172	muscle organ development
GO:0007265	351	0.373589	0.491407	Ras protein signal transduction
GO:0048285	352	0.521303	0.509462	organelle fission
GO:0070201	352	0.579122	0.667122	regulation of establishment of protein localization
GO:0051241	354	0.466989	0.542446	negative regulation of multicellular organismal process
GO:0014706	355	0.442911	0.591147	striated muscle tissue development
GO:0002521	356	0.512499	0.575229	leukocyte differentiation
GO:0001501	356	0.490718	0.571905	skeletal system development
GO:0010942	358	0.499848	0.566742	positive regulation of cell death
GO:0030003	358	0.516194	0.587099	cellular cation homeostasis
GO:0016071	360	0.473103	0.485056	mRNA metabolic process
GO:0034097	362	0.522686	0.612365	response to cytokine stimulus
GO:0006897	362	0.453704	0.539863	endocytosis
GO:0010564	364	0.549579	0.52081	regulation of cell cycle process
GO:0051603	366	0.396881	0.46754	proteolysis involved in cellular protein catabolic process
GO:0051345	366	0.50327	0.593465	positive regulation of hydrolase activity
GO:0001817	367	0.469708	0.550789	regulation of cytokine production
GO:0001701	369	0.474203	0.500767	in utero embryonic development
GO:0016567	370	0.438186	0.416795	protein ubiquitination
GO:0006873	370	0.506242	0.582863	cellular ion homeostasis
GO:0060537	370	0.453408	0.596699	muscle tissue development
GO:0044283	373	0.5954	0.614486	small molecule biosynthetic process
GO:0051259	373	0.573403	0.645414	protein oligomerization
GO:0007169	374	0.460463	0.557336	transmembrane receptor protein tyrosine kinase signaling pathway
GO:1900542	376	0.464512	0.57796	regulation of purine nucleotide metabolic process
GO:0044257	376	0.396931	0.469094	cellular protein catabolic process
GO:0097285	376	0.472574	0.57838	cell-type specific apoptotic process
GO:0032787	377	0.513726	0.604981	monocarboxylic acid metabolic process
GO:0006935	380	0.418013	0.587608	chemotaxis
GO:0006140	381	0.463896	0.590055	regulation of nucleotide metabolic process
GO:0032269	381	0.467347	0.505817	negative regulation of cellular protein metabolic process
GO:0042330	381	0.418123	0.587843	taxis
GO:0015672	382	0.524494	0.657794	monovalent inorganic cation transport
GO:0055065	382	0.510881	0.567872	metal ion homeostasis
GO:0006184	384	0.42798	0.544553	GTP catabolic process
GO:0048667	385	0.44232	0.580972	cell morphogenesis involved in neuron differentiation
GO:0044087	385	0.468242	0.553016	regulation of cellular component biogenesis
GO:0010243	385	0.522194	0.646685	response to organonitrogen compound
GO:0033993	386	0.503145	0.589227	response to lipid
GO:0048610	387	0.546251	0.553833	cellular process involved in reproduction
GO:0044711	387	0.574024	0.603353	single-organism biosynthetic process
GO:0003006	388	0.530018	0.549043	developmental process involved in reproduction
GO:1901069	388	0.409256	0.546417	guanosine-containing compound catabolic process
GO:0050776	388	0.488004	0.537766	regulation of immune response
GO:0045664	388	0.419983	0.510901	regulation of neuron differentiation
GO:0032101	389	0.44384	0.568646	regulation of response to external stimulus
GO:0044708	392	0.411747	0.592491	single-organism behavior
GO:0006820	394	0.479463	0.639973	anion transport
GO:0046039	395	0.434713	0.544364	GTP metabolic process
GO:0090407	396	0.566871	0.642475	organophosphate biosynthetic process
GO:0048812	397	0.428599	0.5556	neuron projection morphogenesis
GO:0007507	397	0.48605	0.532678	heart development
GO:0033365	398	0.612058	0.644027	protein localization to organelle
GO:0006412	400	0.452149	0.500745	translation
GO:0030036	400	0.403074	0.532223	actin cytoskeleton organization
GO:0032446	401	0.452177	0.432356	protein modification by small protein conjugation
GO:0002252	402	0.513099	0.571762	immune effector process
GO:0048568	402	0.443615	0.561416	embryonic organ development
GO:1901068	404	0.421552	0.547409	guanosine-containing compound metabolic process
GO:0014070	406	0.506613	0.627526	response to organic cyclic compound
GO:0006954	407	0.40022	0.531889	inflammatory response
GO:0007389	408	0.495371	0.58614	pattern specification process
GO:0002009	408	0.5253	0.579576	morphogenesis of an epithelium
GO:0007276	410	0.4778	0.469896	gamete generation
GO:0016044	410	0.481506	0.549977	cellular membrane organization
GO:0009725	416	0.516475	0.596646	response to hormone stimulus
GO:0001816	417	0.482409	0.577828	cytokine production
GO:0044723	419	0.542206	0.616939	single-organism carbohydrate metabolic process
GO:0007420	420	0.467697	0.592523	brain development
GO:0032880	422	0.569291	0.638044	regulation of protein localization
GO:0007017	423	0.424887	0.490053	microtubule-based process
GO:0055080	423	0.515244	0.578292	cation homeostasis
GO:0061024	424	0.479589	0.565519	membrane organization
GO:1901698	426	0.545105	0.647577	response to nitrogen compound
GO:0016568	428	0.493781	0.456788	chromatin modification
GO:0046649	430	0.477566	0.570818	lymphocyte activation
GO:0055082	431	0.508559	0.580601	cellular chemical homeostasis
GO:0048514	434	0.454108	0.565204	blood vessel morphogenesis
GO:0030334	439	0.472519	0.584302	regulation of cell migration
GO:0051248	441	0.460039	0.489222	negative regulation of protein metabolic process
GO:0043408	443	0.470981	0.581607	regulation of MAPK cascade
GO:0045596	444	0.508661	0.597003	negative regulation of cell differentiation
GO:0008610	446	0.533417	0.589128	lipid biosynthetic process
GO:0035295	448	0.505775	0.598636	tube development
GO:0030029	451	0.420147	0.540308	actin filament-based process
GO:0010740	453	0.494879	0.560569	positive regulation of intracellular protein kinase cascade
GO:0051301	455	0.479022	0.455844	cell division
GO:0007423	455	0.487468	0.614969	sensory organ development
GO:0051707	455	0.483969	0.587734	response to other organism
GO:0097190	456	0.480189	0.559265	apoptotic signaling pathway
GO:0043269	456	0.451212	0.612673	regulation of ion transport
GO:2000145	457	0.478977	0.577581	regulation of cell motility
GO:1901701	459	0.507864	0.594952	cellular response to oxygen-containing compound
GO:0002684	460	0.467938	0.53538	positive regulation of immune system process
GO:0007268	460	0.428033	0.634742	synaptic transmission
GO:1901137	462	0.56638	0.6478	carbohydrate derivative biosynthetic process
GO:0034622	464	0.538336	0.513299	cellular macromolecular complex assembly
GO:0051046	465	0.425132	0.564269	regulation of secretion
GO:0061061	466	0.449379	0.552558	muscle structure development
GO:0070647	472	0.462622	0.432497	protein modification by small protein conjugation or removal
GO:0050767	474	0.443773	0.52837	regulation of neurogenesis
GO:0006325	478	0.479226	0.463554	chromatin organization
GO:0030163	479	0.478802	0.520748	protein catabolic process
GO:0009607	479	0.502793	0.601983	response to biotic stimulus
GO:0050801	479	0.508051	0.586327	ion homeostasis
GO:1901566	481	0.551999	0.646203	organonitrogen compound biosynthetic process
GO:0008285	482	0.4989	0.562811	negative regulation of cell proliferation
GO:0031329	485	0.482942	0.591739	regulation of cellular catabolic process
GO:0019953	486	0.503274	0.509501	sexual reproduction
GO:0001934	490	0.467056	0.610173	positive regulation of protein phosphorylation
GO:0045859	491	0.428043	0.577056	regulation of protein kinase activity
GO:0040012	492	0.475783	0.586041	regulation of locomotion
GO:0030855	493	0.525658	0.60508	epithelial cell differentiation
GO:0001568	499	0.444729	0.563739	blood vessel development
GO:0000165	500	0.467327	0.582718	MAPK cascade
GO:0044265	501	0.429743	0.440667	cellular macromolecule catabolic process
GO:0044057	505	0.412002	0.577806	regulation of system process
GO:0071705	505	0.572319	0.646954	nitrogen compound transport
GO:0042327	506	0.461045	0.599732	positive regulation of phosphorylation
GO:0019725	506	0.54783	0.618129	cellular homeostasis
GO:0048729	509	0.503089	0.57462	tissue morphogenesis
GO:0040008	510	0.520888	0.582286	regulation of growth
GO:0006396	514	0.400545	0.390318	RNA processing
GO:0051270	514	0.472248	0.582363	regulation of cellular component movement
GO:0045321	516	0.447545	0.568062	leukocyte activation
GO:0006974	519	0.309489	0.336025	response to DNA damage stimulus
GO:0048858	520	0.444659	0.512212	cell projection morphogenesis
GO:0007264	523	0.385058	0.486562	small GTPase mediated signal transduction
GO:0048598	524	0.533922	0.59476	embryonic morphogenesis
GO:0001944	525	0.453703	0.563905	vasculature development
GO:0043549	527	0.443838	0.581199	regulation of kinase activity
GO:0045597	530	0.4375	0.583402	positive regulation of cell differentiation
GO:0000122	532	0.537762	0.61433	negative regulation of transcription from RNA polymerase II promoter
GO:0051960	532	0.446389	0.534097	regulation of nervous system development
GO:0043066	534	0.535583	0.596836	negative regulation of apoptotic process
GO:0032990	536	0.455416	0.521748	cell part morphogenesis
GO:0009207	537	0.458046	0.548538	purine ribonucleoside triphosphate catabolic process
GO:0000904	537	0.44375	0.554312	cell morphogenesis involved in differentiation
GO:0009203	538	0.457543	0.548484	ribonucleoside triphosphate catabolic process
GO:0030097	538	0.521244	0.592633	hemopoiesis
GO:0009146	539	0.457345	0.546542	purine nucleoside triphosphate catabolic process
GO:0005975	541	0.549935	0.627396	carbohydrate metabolic process
GO:0009143	545	0.461433	0.546624	nucleoside triphosphate catabolic process
GO:0043069	546	0.531264	0.596492	negative regulation of programmed cell death
GO:0006152	547	0.441499	0.544299	purine nucleoside catabolic process
GO:0046130	547	0.441499	0.544299	purine ribonucleoside catabolic process
GO:0048609	548	0.501626	0.501412	multicellular organismal reproductive process
GO:0043086	548	0.52771	0.619893	negative regulation of catalytic activity
GO:0006886	548	0.576041	0.564896	intracellular protein transport
GO:0033043	549	0.539271	0.567446	regulation of organelle organization
GO:0051338	550	0.44946	0.578735	regulation of transferase activity
GO:0042454	551	0.443211	0.546323	ribonucleoside catabolic process
GO:0007417	552	0.481922	0.575802	central nervous system development
GO:0009164	553	0.443869	0.546191	nucleoside catabolic process
GO:0009894	554	0.499947	0.580187	regulation of catabolic process
GO:0051240	556	0.440234	0.594402	positive regulation of multicellular organismal process
GO:1901658	557	0.441134	0.543372	glycosyl compound catabolic process
GO:0032504	560	0.500495	0.505656	multicellular organism reproduction
GO:0009154	560	0.449706	0.547127	purine ribonucleotide catabolic process
GO:0009261	560	0.449706	0.547127	ribonucleotide catabolic process
GO:0019226	560	0.436232	0.620793	transmission of nerve impulse
GO:0051050	560	0.514564	0.603979	positive regulation of transport
GO:0071495	560	0.485941	0.609661	cellular response to endogenous stimulus
GO:0016482	563	0.602564	0.611981	cytoplasmic transport
GO:0051093	563	0.485397	0.577906	negative regulation of developmental process
GO:0007610	571	0.417105	0.587891	behavior
GO:0048534	573	0.525975	0.592859	hematopoietic or lymphoid organ development
GO:0000278	578	0.528076	0.49273	mitotic cell cycle
GO:0009205	579	0.470502	0.553372	purine ribonucleoside triphosphate metabolic process
GO:0009199	582	0.47063	0.553765	ribonucleoside triphosphate metabolic process
GO:0006195	583	0.447677	0.542625	purine nucleotide catabolic process
GO:0009144	584	0.470815	0.551982	purine nucleoside triphosphate metabolic process
GO:0051130	584	0.492862	0.586222	positive regulation of cellular component organization
GO:0010562	586	0.46922	0.614605	positive regulation of phosphorus metabolic process
GO:0045937	586	0.46922	0.614605	positive regulation of phosphate metabolic process
GO:0035637	586	0.436995	0.618259	multicellular organismal signaling
GO:0031175	588	0.436824	0.536644	neuron projection development
GO:0072523	589	0.450603	0.54321	purine-containing compound catabolic process
GO:0043009	591	0.509545	0.544481	chordate embryonic development
GO:0031401	592	0.495288	0.603726	positive regulation of protein modification process
GO:0007167	595	0.456231	0.54401	enzyme linked receptor protein signaling pathway
GO:0060548	595	0.540054	0.603542	negative regulation of cell death
GO:0001775	596	0.463891	0.578936	cell activation
GO:0009792	597	0.507965	0.540459	embryo development ending in birth or egg hatching
GO:0009141	598	0.477381	0.553523	nucleoside triphosphate metabolic process
GO:0009628	598	0.55945	0.601372	response to abiotic stimulus
GO:0009166	599	0.448199	0.539415	nucleotide catabolic process
GO:0060284	600	0.460198	0.549593	regulation of cell development
GO:0002520	601	0.531477	0.599178	immune system development
GO:1901292	609	0.451272	0.542408	nucleoside phosphate catabolic process
GO:0032940	609	0.446906	0.566421	secretion by cell
GO:0051726	612	0.500006	0.538074	regulation of cell cycle
GO:1901136	626	0.453991	0.556509	carbohydrate derivative catabolic process
GO:0046128	631	0.460008	0.554445	purine ribonucleoside metabolic process
GO:0044702	632	0.510102	0.519634	single organism reproductive process
GO:0008284	632	0.517962	0.595667	positive regulation of cell proliferation
GO:0022603	632	0.462907	0.57196	regulation of anatomical structure morphogenesis
GO:0030001	632	0.518734	0.631661	metal ion transport
GO:0042278	635	0.458527	0.554316	purine nucleoside metabolic process
GO:0051276	636	0.466329	0.450002	chromosome organization
GO:0034220	636	0.503012	0.622991	ion transmembrane transport
GO:0009057	640	0.516529	0.525957	macromolecule catabolic process
GO:0018193	641	0.509541	0.574069	peptidyl-amino acid modification
GO:0009611	641	0.439302	0.5574	response to wounding
GO:0009119	645	0.463952	0.555514	ribonucleoside metabolic process
GO:0080134	650	0.519316	0.602955	regulation of response to stress
GO:0046434	657	0.46315	0.54768	organophosphate catabolic process
GO:0044255	667	0.521999	0.592588	cellular lipid metabolic process
GO:0048878	668	0.50973	0.58032	chemical homeostasis
GO:0009116	677	0.465081	0.549166	nucleoside metabolic process
GO:0010627	677	0.504098	0.57781	regulation of intracellular protein kinase cascade
GO:0032270	679	0.513301	0.608648	positive regulation of cellular protein metabolic process
GO:0006955	685	0.470042	0.560555	immune response
GO:0019752	686	0.57599	0.615596	carboxylic acid metabolic process
GO:1901657	688	0.466903	0.548291	glycosyl compound metabolic process
GO:0048666	699	0.445445	0.558411	neuron development
GO:0046903	700	0.460581	0.581674	secretion
GO:0009968	702	0.494226	0.563634	negative regulation of signal transduction
GO:0051704	710	0.537409	0.613839	multi-organism process
GO:0006259	712	0.47413	0.459642	DNA metabolic process
GO:0044092	715	0.53557	0.617781	negative regulation of molecular function
GO:0060341	724	0.531153	0.6317	regulation of cellular localization
GO:0002682	730	0.4677	0.547077	regulation of immune system process
GO:0034655	732	0.470743	0.529504	nucleobase-containing compound catabolic process
GO:0007267	732	0.428362	0.612794	cell-cell signaling
GO:0043436	733	0.568019	0.613186	oxoacid metabolic process
GO:0001932	735	0.480258	0.596559	regulation of protein phosphorylation
GO:0051336	740	0.558135	0.627578	regulation of hydrolase activity
GO:0023057	742	0.498364	0.573682	negative regulation of signaling
GO:0051094	742	0.44141	0.58255	positive regulation of developmental process
GO:0010648	744	0.497313	0.571945	negative regulation of cell communication
GO:0009150	745	0.499483	0.597983	purine ribonucleotide metabolic process
GO:0006082	745	0.570345	0.61224	organic acid metabolic process
GO:1901565	750	0.481662	0.570482	organonitrogen compound catabolic process
GO:1901700	750	0.519809	0.606717	response to oxygen-containing compound
GO:0043085	752	0.470751	0.591547	positive regulation of catalytic activity
GO:0009259	753	0.501956	0.597713	ribonucleotide metabolic process
GO:0019693	757	0.503449	0.597496	ribose phosphate metabolic process
GO:0045944	758	0.493335	0.633937	positive regulation of transcription from RNA polymerase II promoter
GO:0007010	759	0.440834	0.542306	cytoskeleton organization
GO:0044270	762	0.481792	0.532224	cellular nitrogen compound catabolic process
GO:0040007	763	0.52375	0.578457	growth
GO:0051247	764	0.525182	0.613683	positive regulation of protein metabolic process
GO:0009887	765	0.486956	0.591365	organ morphogenesis
GO:0046700	766	0.480077	0.533562	heterocycle catabolic process
GO:0072358	767	0.47956	0.55944	cardiovascular system development
GO:0072359	767	0.47956	0.55944	circulatory system development
GO:0019439	768	0.489324	0.54076	aromatic compound catabolic process
GO:0006163	775	0.494478	0.592284	purine nucleotide metabolic process
GO:0045892	786	0.54752	0.622348	negative regulation of transcription, DNA-dependent
GO:0009719	786	0.508533	0.630038	response to endogenous stimulus
GO:0016192	790	0.475699	0.527175	vesicle-mediated transport
GO:0060429	792	0.53095	0.586534	epithelium development
GO:0006952	793	0.458788	0.552551	defense response
GO:1901361	795	0.495867	0.547016	organic cyclic compound catabolic process
GO:0006461	797	0.562052	0.608634	protein complex assembly
GO:0007155	798	0.464168	0.563823	cell adhesion
GO:0070271	798	0.562068	0.608653	protein complex biogenesis
GO:0042325	800	0.482361	0.596003	regulation of phosphorylation
GO:0022610	804	0.453791	0.553941	biological adhesion
GO:0006812	807	0.535883	0.642971	cation transport
GO:0016477	808	0.484151	0.592794	cell migration
GO:0072521	814	0.502311	0.600568	purine-containing compound metabolic process
GO:0051253	821	0.559873	0.62556	negative regulation of RNA metabolic process
GO:0000902	821	0.448869	0.523657	cell morphogenesis
GO:0055114	828	0.639353	0.635833	oxidation-reduction process
GO:0022414	829	0.510692	0.53712	reproductive process
GO:0048646	830	0.448627	0.529371	anatomical structure formation involved in morphogenesis
GO:0007243	832	0.4947	0.568363	intracellular protein kinase cascade
GO:0034613	832	0.570984	0.565113	cellular protein localization
GO:0070727	835	0.571425	0.56501	cellular macromolecule localization
GO:0022402	839	0.455686	0.457213	cell cycle process
GO:0050911	840	0.013136	0.003605	detection of chemical stimulus involved in sensory perception of smell
GO:0055085	846	0.499659	0.621779	transmembrane transport
GO:0009967	854	0.509079	0.582333	positive regulation of signal transduction
GO:0048585	862	0.498733	0.573898	negative regulation of response to stimulus
GO:0030030	866	0.462	0.508643	cell projection organization
GO:0007608	867	0.264353	0.540531	sensory perception of smell
GO:0050907	874	0.01904	0.025025	detection of chemical stimulus involved in sensory perception
GO:0048870	875	0.479963	0.573799	cell motility
GO:0051674	875	0.479963	0.573799	localization of cell
GO:0032989	882	0.432867	0.519988	cellular component morphogenesis
GO:2000113	883	0.556158	0.621992	negative regulation of cellular macromolecule biosynthetic process
GO:0010629	886	0.564714	0.624152	negative regulation of gene expression
GO:0009593	895	0.256599	0.642595	detection of chemical stimulus
GO:0045934	900	0.574172	0.639518	negative regulation of nucleobase-containing compound metabolic process
GO:0031399	900	0.499736	0.587994	regulation of protein modification process
GO:0009117	903	0.514446	0.585277	nucleotide metabolic process
GO:0023056	906	0.510189	0.584142	positive regulation of signaling
GO:0000003	907	0.536359	0.553941	reproduction
GO:0030182	908	0.465308	0.565651	neuron differentiation
GO:0010647	909	0.511808	0.584604	positive regulation of cell communication
GO:0006753	911	0.515816	0.587334	nucleoside phosphate metabolic process
GO:0051172	916	0.573885	0.636239	negative regulation of nitrogen compound metabolic process
GO:0050906	918	0.251129	0.319902	detection of stimulus involved in sensory perception
GO:0009605	919	0.463169	0.590499	response to external stimulus
GO:0010558	920	0.553393	0.613574	negative regulation of macromolecule biosynthetic process
GO:0006508	925	0.624144	0.654955	proteolysis
GO:0009790	937	0.516363	0.563183	embryo development
GO:0007606	939	0.208446	0.315384	sensory perception of chemical stimulus
GO:0006629	944	0.519588	0.602847	lipid metabolic process
GO:0044093	946	0.486648	0.580936	positive regulation of molecular function
GO:0055086	950	0.520239	0.589919	nucleobase-containing small molecule metabolic process
GO:0065003	953	0.573041	0.593965	macromolecular complex assembly
GO:0031327	957	0.553635	0.614993	negative regulation of cellular biosynthetic process
GO:0009890	976	0.554281	0.611914	negative regulation of biosynthetic process
GO:0071822	983	0.53744	0.608954	protein complex subunit organization
GO:0046907	986	0.561351	0.549729	intracellular transport
GO:0051606	1000	0.384548	0.415481	detection of stimulus
GO:0048699	1006	0.471968	0.565329	generation of neurons
GO:0033554	1011	0.49094	0.49383	cellular response to stress
GO:0045893	1028	0.509976	0.617486	positive regulation of transcription, DNA-dependent
GO:0071310	1028	0.50992	0.598397	cellular response to organic substance
GO:0042981	1030	0.542193	0.592826	regulation of apoptotic process
GO:0042592	1033	0.541286	0.607106	homeostatic process
GO:0043067	1045	0.540528	0.595764	regulation of programmed cell death
GO:0040011	1045	0.468741	0.577597	locomotion
GO:0051254	1054	0.51097	0.613186	positive regulation of RNA metabolic process
GO:0022008	1067	0.484414	0.572999	neurogenesis
GO:0015031	1070	0.58835	0.593446	protein transport
GO:0045595	1088	0.495562	0.586331	regulation of cell differentiation
GO:0010941	1100	0.547683	0.601188	regulation of cell death
GO:0042127	1100	0.511634	0.589589	regulation of cell proliferation
GO:0045184	1120	0.58941	0.597747	establishment of protein localization
GO:0010628	1123	0.503042	0.607062	positive regulation of gene expression
GO:0006468	1149	0.492165	0.558395	protein phosphorylation
GO:0006928	1149	0.478948	0.576971	cellular component movement
GO:0051049	1149	0.508831	0.614006	regulation of transport
GO:0007049	1150	0.45368	0.467614	cell cycle
GO:0006811	1152	0.497737	0.631264	ion transport
GO:0032268	1154	0.526646	0.599348	regulation of cellular protein metabolic process
GO:0048584	1158	0.515627	0.574057	positive regulation of response to stimulus
GO:0019637	1174	0.509904	0.586407	organophosphate metabolic process
GO:0043933	1174	0.549916	0.599965	macromolecular complex subunit organization
GO:0010557	1175	0.520088	0.624812	positive regulation of macromolecule biosynthetic process
GO:0019220	1179	0.478933	0.600198	regulation of phosphate metabolic process
GO:0045935	1181	0.519598	0.625145	positive regulation of nucleobase-containing compound metabolic process
GO:0051174	1184	0.478721	0.599866	regulation of phosphorus metabolic process
GO:1901135	1203	0.508304	0.587776	carbohydrate derivative metabolic process
GO:0051173	1205	0.515336	0.626041	positive regulation of nitrogen compound metabolic process
GO:2000026	1220	0.466337	0.567623	regulation of multicellular organismal development
GO:0007600	1246	0.432601	0.518113	sensory perception
GO:0031328	1261	0.521572	0.629741	positive regulation of cellular biosynthetic process
GO:0006357	1265	0.517745	0.604558	regulation of transcription from RNA polymerase II promoter
GO:0031324	1280	0.55143	0.598936	negative regulation of cellular metabolic process
GO:0009891	1287	0.521781	0.631101	positive regulation of biosynthetic process
GO:0070887	1295	0.522071	0.602891	cellular response to chemical stimulus
GO:0010605	1305	0.54996	0.594397	negative regulation of macromolecule metabolic process
GO:0006366	1312	0.522869	0.610227	transcription from RNA polymerase II promoter
GO:0051128	1320	0.505402	0.553072	regulation of cellular component organization
GO:0002376	1346	0.500937	0.598601	immune system process
GO:0051246	1351	0.543681	0.611336	regulation of protein metabolic process
GO:0008283	1352	0.517593	0.59611	cell proliferation
GO:0006915	1361	0.537102	0.579874	apoptotic process
GO:0009888	1384	0.500774	0.585258	tissue development
GO:0012501	1386	0.53755	0.583121	programmed cell death
GO:0009892	1402	0.552912	0.595584	negative regulation of metabolic process
GO:0016310	1407	0.497056	0.561396	phosphorylation
GO:0022607	1418	0.525677	0.564985	cellular component assembly
GO:0050790	1437	0.51239	0.603698	regulation of catalytic activity
GO:0007399	1455	0.491662	0.582037	nervous system development
GO:0008104	1459	0.583047	0.588138	protein localization
GO:0048468	1469	0.478984	0.569868	cell development
GO:0008219	1473	0.541666	0.591028	cell death
GO:0016265	1477	0.542094	0.591343	death
GO:1901564	1491	0.539781	0.610341	organonitrogen compound metabolic process
GO:0010033	1505	0.540141	0.617543	response to organic substance
GO:0051649	1515	0.557563	0.597306	establishment of localization in cell
GO:0050793	1529	0.487303	0.579615	regulation of developmental process
GO:0044248	1530	0.529244	0.576189	cellular catabolic process
GO:0044085	1553	0.544201	0.56912	cellular component biogenesis
GO:0032879	1559	0.502471	0.600718	regulation of localization
GO:0007186	1596	0.413535	0.488341	G-protein coupled receptor signaling pathway
GO:1901575	1624	0.531358	0.582042	organic substance catabolic process
GO:0033036	1690	0.579091	0.582937	macromolecule localization
GO:0071702	1722	0.572306	0.612896	organic substance transport
GO:0010604	1746	0.521962	0.616361	positive regulation of macromolecule metabolic process
GO:0035556	1762	0.484614	0.549661	intracellular signal transduction
GO:0051641	1766	0.56378	0.600239	cellular localization
GO:0009056	1771	0.539106	0.588378	catabolic process
GO:0031325	1773	0.519729	0.623028	positive regulation of cellular metabolic process
GO:0009966	1799	0.495498	0.56974	regulation of signal transduction
GO:0065009	1801	0.523363	0.593575	regulation of molecular function
GO:0050877	1831	0.537104	0.638206	neurological system process
GO:0044281	1889	0.542477	0.608937	small molecule metabolic process
GO:0009893	1892	0.520726	0.620829	positive regulation of metabolic process
GO:0009653	1906	0.472882	0.562022	anatomical structure morphogenesis
GO:0051239	1931	0.473774	0.576909	regulation of multicellular organismal process
GO:0023051	2039	0.491492	0.577449	regulation of signaling
GO:0010646	2041	0.4935	0.578254	regulation of cell communication
GO:0006996	2101	0.456942	0.503624	organelle organization
GO:0006950	2113	0.560517	0.609236	response to stress
GO:0003008	2203	0.525932	0.642602	system process
GO:0006464	2214	0.516744	0.53586	cellular protein modification process
GO:0036211	2214	0.516744	0.53586	protein modification process
GO:0065008	2249	0.517617	0.603896	regulation of biological quality
GO:0048583	2266	0.500622	0.573653	regulation of response to stimulus
GO:0048513	2273	0.483814	0.583459	organ development
GO:0043412	2289	0.519354	0.535818	macromolecule modification
GO:0006355	2474	0.535053	0.587734	regulation of transcription, DNA-dependent
GO:2001141	2488	0.53683	0.588334	regulation of RNA biosynthetic process
GO:0006796	2514	0.504749	0.569334	phosphate-containing compound metabolic process
GO:0006351	2541	0.536915	0.585394	transcription, DNA-dependent
GO:0051252	2544	0.543153	0.589844	regulation of RNA metabolic process
GO:0006793	2557	0.504278	0.571778	phosphorus metabolic process
GO:0032774	2559	0.538618	0.58499	RNA biosynthetic process
GO:0044765	2563	0.52542	0.617933	single-organism transport
GO:0030154	2580	0.494941	0.576277	cell differentiation
GO:2000112	2696	0.542111	0.58932	regulation of cellular macromolecule biosynthetic process
GO:0044710	2753	0.548025	0.607915	single-organism metabolic process
GO:0048523	2756	0.525646	0.579899	negative regulation of cellular process
GO:0048869	2760	0.492241	0.5678	cellular developmental process
GO:0010556	2774	0.541727	0.589036	regulation of macromolecule biosynthetic process
GO:0034654	2809	0.542663	0.592659	nucleobase-containing compound biosynthetic process
GO:0044267	2815	0.537384	0.552968	cellular protein metabolic process
GO:0018130	2869	0.544715	0.591313	heterocycle biosynthetic process
GO:0019438	2874	0.542789	0.592803	aromatic compound biosynthetic process
GO:0031326	2901	0.541094	0.592499	regulation of cellular biosynthetic process
GO:0044271	2915	0.543618	0.59278	cellular nitrogen compound biosynthetic process
GO:0010468	2920	0.545447	0.587239	regulation of gene expression
GO:0009889	2935	0.539864	0.592145	regulation of biosynthetic process
GO:0007166	2967	0.57909	0.655088	cell surface receptor signaling pathway
GO:0019219	2972	0.539515	0.591344	regulation of nucleobase-containing compound metabolic process
GO:1901362	2972	0.546005	0.594783	organic cyclic compound biosynthetic process
GO:0042221	2976	0.611785	0.677302	response to chemical stimulus
GO:0051171	3011	0.539266	0.592699	regulation of nitrogen compound metabolic process
GO:0048522	3012	0.522999	0.606269	positive regulation of cellular process
GO:0048519	3035	0.532169	0.586971	negative regulation of biological process
GO:0016070	3063	0.562823	0.580771	RNA metabolic process
GO:0048731	3076	0.486552	0.579226	system development
GO:0006810	3259	0.546221	0.625512	transport
GO:0034645	3293	0.554218	0.586821	cellular macromolecule biosynthetic process
GO:0044767	3314	0.49563	0.576555	single-organism developmental process
GO:0051234	3320	0.549071	0.627487	establishment of localization
GO:0009059	3387	0.553319	0.587188	macromolecule biosynthetic process
GO:0048518	3389	0.514496	0.596608	positive regulation of biological process
GO:0090304	3496	0.560339	0.567394	nucleic acid metabolic process
GO:0019538	3511	0.578532	0.601757	protein metabolic process
GO:0007275	3559	0.490929	0.579378	multicellular organismal development
GO:0010467	3579	0.569791	0.584173	gene expression
GO:0048856	3591	0.495036	0.577196	anatomical structure development
GO:0060255	3675	0.549405	0.595952	regulation of macromolecule metabolic process
GO:0016043	3695	0.518249	0.56087	cellular component organization
GO:0071840	3817	0.528184	0.566769	cellular component organization or biogenesis
GO:0080090	3837	0.534819	0.590473	regulation of primary metabolic process
GO:0031323	3869	0.532546	0.589054	regulation of cellular metabolic process
GO:0032502	4008	0.494991	0.576219	developmental process
GO:0044249	4037	0.559258	0.596082	cellular biosynthetic process
GO:0051179	4084	0.544966	0.616016	localization
GO:1901576	4116	0.559772	0.595142	organic substance biosynthetic process
GO:0009058	4181	0.558348	0.595135	biosynthetic process
GO:0006139	4297	0.553613	0.570862	nucleobase-containing compound metabolic process
GO:0046483	4415	0.556596	0.572429	heterocycle metabolic process
GO:0019222	4441	0.544634	0.596117	regulation of metabolic process
GO:0006725	4446	0.558898	0.5755	cellular aromatic compound metabolic process
GO:0007165	4481	0.583595	0.649334	signal transduction
GO:0034641	4540	0.555901	0.57237	cellular nitrogen compound metabolic process
GO:1901360	4612	0.561922	0.577768	organic cyclic compound metabolic process
GO:0006807	4817	0.559596	0.578784	nitrogen compound metabolic process
GO:0023052	4834	0.571783	0.642899	signaling
GO:0044700	4834	0.571783	0.642899	single organism signaling
GO:0007154	4933	0.575501	0.643516	cell communication
GO:0051716	5255	0.606267	0.654971	cellular response to stimulus
GO:0044707	5439	0.547224	0.63653	single-multicellular organism process
GO:0044260	5455	0.553878	0.565873	cellular macromolecule metabolic process
GO:0032501	5568	0.548358	0.633266	multicellular organismal process
GO:0043170	6161	0.573991	0.593949	macromolecule metabolic process
GO:0050896	6392	0.587599	0.645888	response to stimulus
GO:0044237	7289	0.55632	0.57883	cellular metabolic process
GO:0044238	7496	0.567273	0.593748	primary metabolic process
GO:0071704	7771	0.568711	0.596876	organic substance metabolic process
GO:0050794	7809	0.599398	0.650888	regulation of cellular process
GO:0050789	8305	0.597074	0.648366	regulation of biological process
GO:0008152	8519	0.572387	0.600696	metabolic process
GO:0065007	8661	0.593034	0.645517	biological regulation
GO:0044763	9428	0.593461	0.640353	single-organism cellular process
